# Supplementary material for: Efficacy and safety of dexamethasone or triamcinolone in combination with anti-vascular endothelial growth factor therapy for diabetic macular edema: A systematic review and meta-analysis with trial sequential analysis
Source: PLoS One. 2025 Feb 7;20(2):e0318373. doi: 10.1371/journal.pone.0318373 (PMC11805578; doi:10.1371/journal.pone.0318373)
Supplement: S1 Data — (XLSX) [file pone.0318373.s004.xlsx]

## Sheet: Sheet1
Title	Published Year	Journal	DOI	Exclusion reasons
Multimodal Imaging Findings in Retinopathy Associated with Facioscapulohumeral Muscular Dystrophy before and after Treatment with Intravitreal Aflibercept and Laser Photocoagulation	2022	Case Rep Ophthalmol	10.1159/000525797	The title or abstract is not relevant to our research topic
Anti-Vascular Endothelial Growth Factor Therapy for Diabetic Retinopathy: Consequences of Inadvertent Treatment Interruptions	2019	Am J Ophthalmol	10.1016/j.ajo.2019.03.005	The title or abstract is not relevant to our research topic
Treatment of diffuse diabetic maculopathy with intravitreal triamcinolone and laser photocoagulation: randomized clinical trial with morphological and functional evaluation	2011	Arq Bras Oftalmol	10.1590/s0004-27492011000500007	The title or abstract is not relevant to our research topic
Risk of failing both methotrexate and mycophenolate mofetil from the First-line Antimetabolites as Steroid-sparing Treatment (FAST) uveitis trial	2023	J Ophthalmic Inflamm Infect	10.1186/s12348-023-00350-5	The title or abstract is not relevant to our research topic
Characterization of the Systemic Findings of Patients Undergoing Initiation of Anti-Vascular Endothelial Growth Factor Therapy for Diabetic Macular Edema in Routine Clinical Practice	2019	Ophthalmic Surg Lasers Imaging Retina	10.3928/23258160-20181212-03	The title or abstract is not relevant to our research topic
Intravitreal ranibizumab for macular oedema secondary to retinal vein occlusion: a retrospective study of 34 eyes	2012	Acta Ophthalmol	10.1111/j.1755-3768.2010.01913.x	The title or abstract is not relevant to our research topic
Combination of intravitreal bevacizumab and erythropoietin versus intravitreal bevacizumab alone for refractory diabetic macular edema: a randomized double-blind clinical trial	2019	Graefes Arch Clin Exp Ophthalmol	10.1007/s00417-019-04383-2	The title or abstract is not relevant to our research topic
Letter to the editor: dexamethasone intravitreal implant in the treatment of diabetic macular edema	2015	Clin Ophthalmol	10.2147/OPTH.S93836	The title or abstract is not relevant to our research topic
Quality-adjusted life years in macular oedema due to age-related macular degeneration, diabetes and central retinal vein occlusion: the impact of anti-VEGF agents in a tertiary centre in Greece	2022	Int Ophthalmol	10.1007/s10792-022-02256-y	The title or abstract is not relevant to our research topic
Evaluation of ranibizumab and aflibercept for the treatment of diabetic macular edema in daily clinical practice	2019	PLoS One	10.1371/journal.pone.0223793	The title or abstract is not relevant to our research topic
Anterior migration of dexamethasone implant in a pseudophakic patient with intact posterior capsule	2014	Indian J Ophthalmol	10.4103/0301-4738.146763	The title or abstract is not relevant to our research topic
Use of Gevokizumab in Patients with Behçet's Disease Uveitis: An International, Randomized, Double-Masked, Placebo-Controlled Study and Open-Label Extension Study	2018	Ocul Immunol Inflamm	10.1080/09273948.2017.1421233	The title or abstract is not relevant to our research topic
RETINAL MICROVASCULATURE AND VISUAL ACUITY AFTER INTRAVITREAL AFLIBERCEPT IN EYES WITH CENTRAL RETINAL VEIN OCCLUSION: An Optical Coherence Tomography Angiography Study	2018	Retina	10.1097/IAE.0000000000001828	The title or abstract is not relevant to our research topic
The Diabetic Retinopathy Barometer Study: Global perspectives on access to and experiences of diabetic retinopathy screening and treatment	2017	Diabetes Res Clin Pract	10.1016/j.diabres.2017.03.023	The title or abstract is not relevant to our research topic
Ranibizumab 0.5 mg treat-and-extend regimen for diabetic macular oedema: the RETAIN study	2016	Br J Ophthalmol	10.1136/bjophthalmol-2015-307249	The title or abstract is not relevant to our research topic
Initial dose of three monthly intravitreal injections versus PRN intravitreal injections of bevacizumab for macular edema secondary to branch retinal vein occlusion	2013	Biomed Res Int	10.1155/2013/209735	The title or abstract is not relevant to our research topic
Lipoprotein-associated phospholipase A2 (Lp-PLA2) as a therapeutic target to prevent retinal vasopermeability during diabetes	2016	Proc Natl Acad Sci U S A	10.1073/pnas.1514213113	The title or abstract is not relevant to our research topic
Novel Treatments for Diabetic Macular Edema and Proliferative Diabetic Retinopathy	2021	Curr Diab Rep	10.1007/s11892-021-01412-5	The title or abstract is not relevant to our research topic
Effect of Periocular Triamcinolone Acetonide on Prevention of Postsurgical Intraretinal Cystoid Changes after Vitrectomy with Membrane Peeling	2022	Klin Monbl Augenheilkd	10.1055/a-1492-3258	The title or abstract is not relevant to our research topic
Correlation between short- and long-term effects of intravitreal ranibizumab therapy on macular edema after branch retinal vein occlusion: a prospective observational study	2017	BMC Ophthalmol	10.1186/s12886-017-0485-4	The title or abstract is not relevant to our research topic
Choroidal thickness in diabetic retinopathy: the influence of antiangiogenic therapy	2014	Retina	10.1097/IAE.0000000000000053	The title or abstract is not relevant to our research topic
The early effects of intravitreal anti vascular endothelial growth factor agents on intraocular pressure and central corneal thickness	2016	Int Ophthalmol	10.1007/s10792-016-0171-1	The title or abstract is not relevant to our research topic
Branch retinal vein occlusion with sectoral cystoid macular edema in toxoplasmic chorioretinitis	2013	Pan Afr Med J	10.11604/pamj.2013.16.118.3182	The title or abstract is not relevant to our research topic
Inner Nuclear Layer Cystic Changes in Phakic Fellow Eyes of Patients With Acute Pseudophakic Cystoid Macular Edema	2019	Ophthalmic Surg Lasers Imaging Retina	10.3928/23258160-20190806-09	The title or abstract is not relevant to our research topic
Macular auto-fluorescence is a follow-up parameter for cystoids macular edema	2015	Sci China Life Sci	10.1007/s11427-015-4905-5	The title or abstract is not relevant to our research topic
Factors affecting visual outcomes in patients with diabetic macular edema treated with ranibizumab	2014	Eye (Lond)	10.1038/eye.2013.245	The title or abstract is not relevant to our research topic
Comparison of topical steroids versus adjunctive intracameral triamcinolone versus posterior subtenon triamcinolone in pediatric cataract surgery	2023	Indian J Ophthalmol	10.4103/ijo.IJO_1659_22	The title or abstract is not relevant to our research topic
Diclofenac prevents an early event of macular thickening after cataract surgery in patients with diabetes	2007	J Ocul Pharmacol Ther	10.1089/jop.2006.134	The title or abstract is not relevant to our research topic
Persistent Macular Edema in a Pediatric Vogt-Koyanagi-Harada Disease Patient: A Case Report	2022	Cureus	10.7759/cureus.29635	The title or abstract is not relevant to our research topic
Safety monitoring with ocular anti-vascular endothelial growth factor therapies	2008	Br J Ophthalmol	10.1136/bjo.2008.137604	The title or abstract is not relevant to our research topic
Quantitative evaluation of hard exudates in diabetic macular edema after short-term intravitreal triamcinolone, dexamethasone implant or bevacizumab injections	2017	BMC ophthalmology	10.1186/s12886-017-0578-0	Monotherapy in the intervention and control group
In Clinic Optometrist Insertion of Dextenza (Dexamethasone Ophthalmic Insert 0.4mg) Prior to Cataract Surgery: The PREPARE Study	2022	Clin Ophthalmol	10.2147/OPTH.S374405	The title or abstract is not relevant to our research topic
Improved triamcinolone acetonide-eluting contact lenses based on cyclodextrins and high hydrostatic pressure assisted complexation	2024	Carbohydr Polym	10.1016/j.carbpol.2024.121880	The title or abstract is not relevant to our research topic
Birdshot retinochoroidopathy: measurement of the posterior fundus spots and macular edema using a retinal thickness analyzer, before and after treatment	2000	Eur J Ophthalmol	10.1177/112067210001000413	The title or abstract is not relevant to our research topic
Macular edema following cataract surgery in eyes with previous 23-gauge vitrectomy and peeling of the internal limiting membrane	2013	Am J Ophthalmol	10.1016/j.ajo.2012.07.013	The title or abstract is not relevant to our research topic
Effect of Optical Coherence Tomography Patterns on One-year Outcomes of Aflibercept Therapy for Diabetic Macular Edema	2020	J Coll Physicians Surg Pak	10.29271/jcpsp.2020.02.149	The title or abstract is not relevant to our research topic
Fluocinolone acetonide implantable device for diabetic retinopathy	2011	Curr Pharm Biotechnol	10.2174/138920111794480651	The title or abstract is not relevant to our research topic
Single Institution Experience of Intravitreal 0.18-mg Fluocinolone Acetonide Implant for Noninfectious Uveitis	2023	Ophthalmol Retina	10.1016/j.oret.2022.07.002	The title or abstract is not relevant to our research topic
Long-Term Outcomes of Pediatric Idiopathic Intermediate Uveitis	2022	Am J Ophthalmol	10.1016/j.ajo.2021.11.003	The title or abstract is not relevant to our research topic
Diagnostic and therapeutic challenges	2008	Retina	10.1097/IAE.0b013e3181613437	The title or abstract is not relevant to our research topic
Impact of Routinely Performed Optical Coherence Tomography Examinations on Quality of Life in Patients with Retinal Diseases-Results from the ALBATROS Data Collection	2023	J Clin Med	10.3390/jcm12123881	The title or abstract is not relevant to our research topic
Comparison of topical nepafenac 0.1% with intravitreal dexamethasone implant for the treatment of Irvine-Gass syndrome	2019	Int J Ophthalmol	10.18240/ijo.2019.02.12	The title or abstract is not relevant to our research topic
Letter to the Editor: Treat-and-Extend Intravitreal Bevacizumab for Branch Retinal Vein Occlusion	2015	Ophthalmic Surg Lasers Imaging Retina	10.3928/23258160-20151027-01	The title or abstract is not relevant to our research topic
Bilateral cystoid macular edema after phacoemulsification in post-laser in situ keratomileusis eyes	2007	J Cataract Refract Surg	10.1016/j.jcrs.2007.01.039	The title or abstract is not relevant to our research topic
A randomized controlled trial of panretinal photocoagulation with and without intravitreal ranibizumab in treatment-naive eyes with non-high-risk proliferative diabetic retinopathy	2015	Retina	10.1097/IAE.0000000000000363	The title or abstract is not relevant to our research topic
[A cost-effectiveness study of dexamethasone implants in macular edema]	2015	Arch Soc Esp Oftalmol	10.1016/j.oftal.2013.10.007	The title or abstract is not relevant to our research topic
Retinopathy secondary to multiple myeloma treated with bevacizumab	2020	Arch Soc Esp Oftalmol (Engl Ed)	10.1016/j.oftal.2020.05.008	The title or abstract is not relevant to our research topic
A novel intravitreal fluocinolone acetonide implant (Iluvien(®)) in the treatment of patients with chronic diabetic macular edema that is insufficiently responsive to other medical treatment options: a case series	2015	Clin Ophthalmol	10.2147/OPTH.S79785	The title or abstract is not relevant to our research topic
Dexamethasone intravitreal implant for chronic diabetic macular edema resistant to intravitreal bevacizumab treatment	2016	Current Eye Research	10.3109/02713683.2014.1002048	Without desired outcomes
[Management of acute retinal necrosis syndrome with cystoid macular edema: a case report]	2009	J Fr Ophtalmol	10.1016/j.jfo.2008.10.001	The title or abstract is not relevant to our research topic
Cost-Effectiveness of Ranibizumab on Patients With Diffuse Diabetic Macular Edema Within the Public Mexican Health Care System	2014	Value Health	10.1016/j.jval.2014.08.2121	The title or abstract is not relevant to our research topic
Comparison between ranibizumab and aflibercept for macular edema associated with central retinal vein occlusion	2017	Jpn J Ophthalmol	10.1007/s10384-016-0476-7	The title or abstract is not relevant to our research topic
A randomized, masked comparison of topical ketorolac 0.4% plus steroid vs steroid alone in low-risk cataract surgery patients	2008	Am J Ophthalmol	10.1016/j.ajo.2008.04.036	The title or abstract is not relevant to our research topic
Changes in flare after intravitreal injection of three different anti-vascular endothelial growth factor medications	2015	Retina	10.1097/IAE.0000000000000334	The title or abstract is not relevant to our research topic
Bevacizumab in the treatment of idiopathic macular telangiectasia	2008	Graefes Arch Clin Exp Ophthalmol	10.1007/s00417-008-0795-6	The title or abstract is not relevant to our research topic
Sarcoidosis and uveitis	2014	Autoimmun Rev	10.1016/j.autrev.2014.04.001	The title or abstract is not relevant to our research topic
Evolving Treatment Paradigm in the Management of Diabetic Macular Edema in the Era of COVID-19	2021	Front Pharmacol	10.3389/fphar.2021.670468	The title or abstract is not relevant to our research topic
Effect of dexamethasone intravitreal implant (Ozurdex®) on corneal endothelium in retinal vein occlusion patients : Corneal endothelium after dexamethasone implant injection	2018	BMC Ophthalmol	10.1186/s12886-018-0905-0	The title or abstract is not relevant to our research topic
Accidental intralenticular injections of intravitreal dexamethasone implant: Different cataract formation progresses and successful surgical management	2020	J Fr Ophtalmol	10.1016/j.jfo.2019.11.043	The title or abstract is not relevant to our research topic
Management of diabetic macular edema with intravitreal dexamethasone implants: Expert recommendations using a Delphi-based approach	2019	Eur J Ophthalmol	10.1177/1120672118781236	The title or abstract is not relevant to our research topic
Efficacy of intravitreal bevacizumab combined with pan retinal photocoagulation versus panretinal photocoagulation alone in treatment of proliferative diabetic retinopathy	2017	Pak J Med Sci	10.12669/pjms.331.11497	The title or abstract is not relevant to our research topic
Retinal Defects Three Months After Intravitreal Dexamethasone Implant	2019	Ophthalmic Surg Lasers Imaging Retina	10.3928/23258160-20190806-14	The title or abstract is not relevant to our research topic
In Situ Gel of Triamcinolone Acetonide-Loaded Solid Lipid Nanoparticles for Improved Topical Ocular Delivery: Tear Kinetics and Ocular Disposition Studies	2018	Nanomaterials (Basel)	10.3390/nano9010033	The title or abstract is not relevant to our research topic
Churg-Strauss syndrome associated with antiphospholipid antibodies in a patient with retinal vasculitis	2016	Arch Soc Esp Oftalmol	10.1016/j.oftal.2016.03.003	The title or abstract is not relevant to our research topic
Vitrectomy in the management of diabetic macular edema in treatment-naïve patients	2018	Can J Ophthalmol	10.1016/j.jcjo.2017.10.011	The title or abstract is not relevant to our research topic
Correction: Aqueous humor cytokine levels in patients with diabetic macular edema refractory to anti-VEGF treatment	2018	PLoS One	10.1371/journal.pone.0207902	The title or abstract is not relevant to our research topic
Efficacy of Intravitreal Dexamethasone Implant for Diabetic Macular Edema According to Previous Responses to Bevacizumab	2020	Journal of the Korean Ophthalmological Society	10.3341/jkos.2020.61.1.51	Non-comparative studies
Intravitreal ranibizumab for diabetic macular oedema: 1-year experiences in a clinical setting	2013	Acta Ophthalmol	10.1111/aos.12014	The title or abstract is not relevant to our research topic
A Novel Postoperative Drop Regimen Reduces Risk of Ocular Hypertension Following Pars Plana Vitrectomy	2023	Ophthalmologica	10.1159/000528037	The title or abstract is not relevant to our research topic
A Collaborative Retrospective Study on the Efficacy and Safety of Intravitreal Dexamethasone Implant (Ozurdex) in Patients with Diabetic Macular Edema: The European DME Registry Study	2020	Ophthalmology	10.1016/j.ophtha.2019.10.005	The title or abstract is not relevant to our research topic
Clinical Effectiveness of Intravitreal Therapy With Ranibizumab vs Aflibercept vs Bevacizumab for Macular Edema Secondary to Central Retinal Vein Occlusion: A Randomized Clinical Trial	2019	JAMA Ophthalmol	10.1001/jamaophthalmol.2019.3305	The title or abstract is not relevant to our research topic
Intravitreal Anti-Vascular Endothelial Growth Factor Therapies for Retinal Disorders	2023	Pharmaceuticals (Basel)	10.3390/ph16081140	The title or abstract is not relevant to our research topic
[Frosted-branch angiitis revealing Behçet's disease]	2009	J Fr Ophtalmol	10.1016/j.jfo.2009.04.030	The title or abstract is not relevant to our research topic
The Influence of Intravitreal Ranibizumab on Inflammation-associated Cytokine Concentrations in Eyes With Diabetic Macular Edema	2018	Invest Ophthalmol Vis Sci	10.1167/iovs.17-23325	The title or abstract is not relevant to our research topic
Management of Anterior Chamber Migration of Dexamethasone Intravitreal Implant	2017	Korean J Ophthalmol	10.3341/kjo.2017.0100	The title or abstract is not relevant to our research topic
Anti-VEGF treating macular oedema caused by retinal arteriovenous malformation - a case report	2014	Acta Ophthalmol	10.1111/aos.12019	The title or abstract is not relevant to our research topic
Endophthalmitis caused by Mycobacterium chelonae abscessus after intravitreal injection of triamcinolone	2003	Arch Ophthalmol	10.1001/archopht.121.2.271	The title or abstract is not relevant to our research topic
Single Dexamethasone Intravitreal Implant in the Treatment of Noninfectious Uveitis	2017	J Ocul Pharmacol Ther	10.1089/jop.2016.0139	The title or abstract is not relevant to our research topic
Inadvertent dexamethasone implant injection into the lens body management	2014	Eur J Ophthalmol	10.5301/ejo.5000436	The title or abstract is not relevant to our research topic
Etanercept monotherapy induces complete resolution of cystoid macular edema in a patient with intermediate uveitis	2007	Retin Cases Brief Rep	10.1097/01.iae.0000242843.02952.46	The title or abstract is not relevant to our research topic
[White planar deposits on the retina]	2004	Ophthalmologe	10.1007/s00347-004-1028-y	The title or abstract is not relevant to our research topic
Three-year outcomes of individualized ranibizumab treatment in patients with diabetic macular edema: the RESTORE extension study	2014	Ophthalmology	10.1016/j.ophtha.2013.11.041	The title or abstract is not relevant to our research topic
Intravitreal injection of ranibizumab during cataract surgery in patients with diabetic macular edema	2012	Retina	10.1097/IAE.0b013e31824bebb8	The title or abstract is not relevant to our research topic
Bilateral frosted branch angiitis as the presenting sign of antiphospholipid antibody syndrome	2016	J Ophthalmic Inflamm Infect	10.1186/s12348-016-0089-9	The title or abstract is not relevant to our research topic
Short-term effectiveness of intravitreal bevacizumab vs. ranibizumab injections for patients with polypoidal choroidal vasculopathy	2012	Korean J Ophthalmol	10.3341/kjo.2012.26.3.157	The title or abstract is not relevant to our research topic
Sequential restoration of external limiting membrane and ellipsoid zone after intravitreal anti-VEGF therapy in diabetic macular oedema	2021	Eye (Lond)	10.1038/s41433-020-1100-0	The title or abstract is not relevant to our research topic
[Pharmacological treatment of diabetic retinopathy]	2004	Ophthalmologe	10.1007/s00347-004-1141-y	The title or abstract is not relevant to our research topic
EFFICACY AND SAFETY OUTCOMES OF INTRAVITREAL AFLIBERCEPT FOCUSING ON PATIENTS WITH DIABETIC MACULAR EDEMA FROM JAPAN	2019	Retina	10.1097/IAE.0000000000002100	The title or abstract is not relevant to our research topic
Parainfectious optic neuritis followed by microcystic macular oedema	2019	BMJ Case Rep	10.1136/bcr-2019-231442	The title or abstract is not relevant to our research topic
INTRAVITREAL ANTI-VASCULAR ENDOTHELIAL GROWTH FACTOR INJECTIONS FOR EXUDATIVE RETINAL ARTERIAL MACROANEURYSMS	2019	Retina	10.1097/IAE.0000000000002131	The title or abstract is not relevant to our research topic
One-Year Results of Using a Treat-and-Extend Regimen without a Loading Phase with Anti-VEGF Agents in Patients with Treatment-Naive Diabetic Macular Edema	2019	Ophthalmologica	10.1159/000495623	The title or abstract is not relevant to our research topic
Vitreous traction after Ozurdex injection	2013	J Ocul Pharmacol Ther	10.1089/jop.2012.0130	The title or abstract is not relevant to our research topic
[Macular Oedema in Uveitis: Pathogenesis, Diagnosis, and Treatment]	2020	Klin Monbl Augenheilkd	10.1055/a-1124-6732	The title or abstract is not relevant to our research topic
Retinal layers changes in patients with age-related macular degeneration treated with intravitreal anti-VEGF agents	2023	BMC Ophthalmol	10.1186/s12886-023-03203-w	The title or abstract is not relevant to our research topic
Comparison of natural course, intravitreal triamcinolone and macular laser photocoagulation for treatment of mild diabetic macular edema	2013	Int J Med Sci	10.7150/ijms.3971	The title or abstract is not relevant to our research topic
A History of Anti-VEGF Inhibitors in the Ophthalmic Literature: A Bibliographic Review	2020	J Vitreoretin Dis	10.1177/2474126420971982	The title or abstract is not relevant to our research topic
Efficacy of intravitreal dexamethasone implants in diabetic macular edema unresponsive to anti-VEGF therapy	2020	Indian Journal of Public Health Research and Development	10.37506/ijphrd.v11i10.11139	Non-comparative studies
Re: Wells et al.: Aflibercept, Bevacizumab, or Ranibizumab for diabetic macular edema: two year results from a comparative effectiveness randomized clinical trial (Ophthalmology. 2016;123:1351-1359)	2017	Ophthalmology	10.1016/j.ophtha.2016.08.034	The title or abstract is not relevant to our research topic
Idiopathic intracranial hypertension in child	2020	Rom J Ophthalmol	10.22336/rjo.2020.66	The title or abstract is not relevant to our research topic
The Role of Laser Photocoagulation in Treating Diabetic Macular Edema in the Era of Intravitreal Drug Administration: A Descriptive Review	2023	Medicina (Kaunas)	10.3390/medicina59071319	The title or abstract is not relevant to our research topic
Monthly OCT monitoring of Ozurdex for macular oedema related to retinal vascular diseases: re-treatment strategy (OCTOME Report 1)	2014	Eye (Lond)	10.1038/eye.2013.287	The title or abstract is not relevant to our research topic
Efficacy of Multiple Dexamethasone Intravitreal Implants for Refractory Retinal Vein Occlusion-Related Macular Edema and Effect of Prior Vitrectomy	2018	J Ocul Pharmacol Ther	10.1089/jop.2018.0012	The title or abstract is not relevant to our research topic
Retinal vasculitis, aneurysms, and neovascularization in Blau syndrome	2013	JAMA Ophthalmol	10.1001/jamaophthalmol.2013.413a	The title or abstract is not relevant to our research topic
A case of inadvertent ocular perforation and intravitreal injection of depomedrone during peribulbar injection. Good visual prognosis with delayed vitrectomy	2003	Eye (Lond)	10.1038/sj.eye.6700510	The title or abstract is not relevant to our research topic
Intravitreal Aflibercept for Retinal Nonperfusion in Proliferative Diabetic Retinopathy: Outcomes from the Randomized RECOVERY Trial	2019	Ophthalmol Retina	10.1016/j.oret.2019.07.011	The title or abstract is not relevant to our research topic
Multicenter, Prospective, Randomized Study of Dexamethasone Intravitreal Implant in Patients with Center-Involved Diabetic Macular Edema in the Asia-Pacific Region	2021	Clin Ophthalmol	10.2147/OPTH.S325618	The title or abstract is not relevant to our research topic
Chronic and recurrent non-infectious paediatric-onset uveitis: a French cohort	2019	RMD Open	10.1136/rmdopen-2019-000933	The title or abstract is not relevant to our research topic
A systematic evaluation of human expert agreement on optical coherence tomography biomarkers using multiple devices	2023	Eye (Lond)	10.1038/s41433-022-02376-w	The title or abstract is not relevant to our research topic
Intravitreal Dexamethasone Implants for Refractory Macular Edema in Eyes with Noninfectious Uveitis	2021	J Clin Med	10.3390/jcm10173762	The title or abstract is not relevant to our research topic
Use of bevacizumab for macular edema secondary to branch retinal vein occlusion: a systematic review	2012	Graefes Arch Clin Exp Ophthalmol	10.1007/s00417-012-2016-6	The title or abstract is not relevant to our research topic
Real-Life Evidence for Using a Treat-and-Extend Injection Regime for Patients with Central Retinal Vein Occlusion	2019	Ophthalmol Ther	10.1007/s40123-019-0184-8	The title or abstract is not relevant to our research topic
Association Between First- and Third-Month Responses to Intravitreal Ranibizumab for Diabetic Macular Edema	2020	J Vitreoretin Dis	10.1177/2474126420936461	The title or abstract is not relevant to our research topic
Anterior segment migration of intravitreal dexamethasone implant in a patient with scleral fixation intraocular lens implant: a case report	2024	J Surg Case Rep	10.1093/jscr/rjae121	The title or abstract is not relevant to our research topic
Intravitreal Fluocinolone Acetonide Implant (ILUVIEN(®)) for the Treatment of Retinal Conditions. A Review of Clinical Studies	2023	Drug Des Devel Ther	10.2147/DDDT.S403259	The title or abstract is not relevant to our research topic
Optic disc drusen precipitating central retinal vein occlusion in young	2019	BMJ Case Rep	10.1136/bcr-2019-230677	The title or abstract is not relevant to our research topic
Management of a case of bilateral dengue maculopathy with intravitreal steroid therapy	2021	BMJ Case Rep	10.1136/bcr-2020-239039	The title or abstract is not relevant to our research topic
Measuring Anatomical Outcomes of Anti-Vascular Endothelial Growth Factor Treatment of Diabetic Macular Edema With Artificial Intelligence-A Step Toward Individualized Medicine	2020	JAMA Ophthalmol	10.1001/jamaophthalmol.2020.2464	The title or abstract is not relevant to our research topic
Classification of good visual acuity over time in patients with branch retinal vein occlusion with macular edema using support vector machine	2022	Graefes Arch Clin Exp Ophthalmol	10.1007/s00417-021-05455-y	The title or abstract is not relevant to our research topic
Guidelines for the Management of Retinal Vein Occlusion by the European Society of Retina Specialists (EURETINA)	2019	Ophthalmologica	10.1159/000502041	The title or abstract is not relevant to our research topic
A pilot study of intravitreal diclofenac versus intravitreal triamcinolone for uveitic cystoid macular edema	2013	Ocul Immunol Inflamm	10.3109/09273948.2012.745883	The title or abstract is not relevant to our research topic
The Development of Suspended Scattering Particles in Motion in a Patient with Exudative Reticular Pseudodrusen	2023	Case Rep Ophthalmol	10.1159/000528834	The title or abstract is not relevant to our research topic
Five-year outcomes after intravitreal bevacizumab of treatment-naive eyes with macular edema secondary to CRVO in routine clinical practice: Results of the Pan-American Collaborative Retina Study (PACORES) group	2022	Int Ophthalmol	10.1007/s10792-021-02077-5	The title or abstract is not relevant to our research topic
Acute macular neuroretinopathy in a patient with birdshot chorioretinopathy after intravitreal triamcinolone suspension injection	2023	Eur J Ophthalmol	10.1177/11206721221124653	The title or abstract is not relevant to our research topic
Impact of the COVID-19 Pandemic on Anti-Vascular Endothelial Growth Factor Therapy for Diabetic Macular Edema in Japan	2022	J Clin Med	10.3390/jcm11226794	The title or abstract is not relevant to our research topic
Anti-Vascular Endothelial Growth Factor Resistance in Exudative Macular Degeneration and Polypoidal Choroidal Vasculopathy	2019	Ophthalmol Retina	10.1016/j.oret.2019.04.018	The title or abstract is not relevant to our research topic
Thru-the-Trocar Administration of Dexamethasone Intravitreal Implant During 23-G Pars Plana Vitrectomy: A Small Case Series	2015	Retina	10.1097/IAE.0000000000000743	The title or abstract is not relevant to our research topic
Comment on: Posterior sub-Tenon triamcinolone injection in the treatment of postoperative cystoid macular edema secondary to pars plana vitrectomy	2023	Indian J Ophthalmol	10.4103/IJO.IJO_3415_22	The title or abstract is not relevant to our research topic
Intravitreal vascular endothelial growth factors hypertension, proteinuria, and renal injury: a concise review	2022	Curr Opin Nephrol Hypertens	10.1097/MNH.0000000000000760	The title or abstract is not relevant to our research topic
Twelve-month outcomes of ranibizumab versus aflibercept for macular oedema in branch retinal vein occlusion: data from the FRB! registry	2022	Br J Ophthalmol	10.1136/bjophthalmol-2020-318491	The title or abstract is not relevant to our research topic
Acute macular edema following intracorporeal prostaglandin injection for erectile dysfunction	2015	Int Med Case Rep J	10.2147/IMCRJ.S85964	The title or abstract is not relevant to our research topic
Morphology and Function over a One-Year Follow Up Period after Intravitreal Dexamethasone Implant (Ozurdex) in Patients with Diabetic Macular Edema	2015	PLoS One	10.1371/journal.pone.0145663	The title or abstract is not relevant to our research topic
Bevacizumab treatment for acute branch retinal vein occlusion accompanied by subretinal hemorrhage	2015	Curr Eye Res	10.3109/02713683.2014.952827	The title or abstract is not relevant to our research topic
Outcomes of intravitreal bevacizumab and macular photocoagulation for treatment of diabetic macular edema in a tertiary care eye hospital, Karachi	2017	Pak J Med Sci	10.12669/pjms.335.13222	The title or abstract is not relevant to our research topic
Branch retinal artery occlusion in the untreated contralateral eye following aflibercept injections during heparin treatment: Possible contribution of a heparin-induced thrombocytopenia-like condition	2019	Am J Ophthalmol Case Rep	10.1016/j.ajoc.2019.100549	The title or abstract is not relevant to our research topic
Effects of ranibizumab on growth factors and mediators of inflammation in the aqueous humor of patients with diabetic macular edema	2021	Graefes Arch Clin Exp Ophthalmol	10.1007/s00417-021-05154-8	The title or abstract is not relevant to our research topic
A CCR2/5 Inhibitor, PF-04634817, Is Inferior to Monthly Ranibizumab in the Treatment of Diabetic Macular Edema	2018	Invest Ophthalmol Vis Sci	10.1167/iovs.17-22731	The title or abstract is not relevant to our research topic
Impact of anti-VEGF therapy on distinctive retina layers in patients with macular edema secondary to branch retinal vein occlusion	2023	BMC Ophthalmol	10.1186/s12886-023-02981-7	The title or abstract is not relevant to our research topic
Peripapillary Pachychoroid Syndrome (PPS): Diagnosing and Treating a Rare Entity	2022	Case Rep Ophthalmol Med	10.1155/2022/9124630	The title or abstract is not relevant to our research topic
Refractory neovascular age-related macular degeneration secondary to polypoidal choroidal vasculopathy	2009	Am J Ophthalmol	10.1016/j.ajo.2009.02.012	The title or abstract is not relevant to our research topic
Race and Socioeconomic Status in Anti-VEGF Treatment of Diabetic Macular Edema	2021	Ophthalmic Surg Lasers Imaging Retina	10.3928/23258160-20211018-01	The title or abstract is not relevant to our research topic
Anterior chamber migration of a sustained-release dexamethasone intravitreal implant: A case report and review of literature	2019	Oman J Ophthalmol	10.4103/ojo.OJO_5_2018	The title or abstract is not relevant to our research topic
Visual Outcomes Associated With Patterns of Macular Edema Resolution in Central Retinal Vein Occlusion Treated With Anti-Vascular Endothelial Growth Factor Therapy: A Post Hoc Analysis of the Lucentis, Eylea, Avastin in Vein Occlusion (LEAVO) Trial	2022	JAMA Ophthalmol	10.1001/jamaophthalmol.2021.5619	The title or abstract is not relevant to our research topic
The Effect of Age and Initial Central Retinal Thickness on Earlier Need of Repeat Ozurdex Treatment for Macular Edema Due to Retinal Vein Occlusion: A Retrospective Case Series	2017	J Ocul Pharmacol Ther	10.1089/jop.2017.0070	The title or abstract is not relevant to our research topic
Intravitreal triamcinolone as an adjunct to standard laser therapy in coexisting high-risk proliferative diabetic retinopathy and clinically significant macular edema	2010	Retina	10.1097/IAE.0b013e3181b4f125	The title or abstract is not relevant to our research topic
Therapeutic Monoclonal Antibodies and Fragments: Bevacizumab	2016	Dev Ophthalmol	10.1159/000431199	The title or abstract is not relevant to our research topic
The inadvertent administration of intralenticular triamcinolone	2007	Eye (Lond)	10.1038/sj.eye.6702935	The title or abstract is not relevant to our research topic
A New Approach for Diabetic Macular Edema Treatment: review of clinical practice results with 0.19 mg fluocinolone acetonide intravitreal implant including vitrectomized eyes	2020	Curr Ophthalmol Rep	10.1007/s40135-020-00225-1	The title or abstract is not relevant to our research topic
Effect of anti-vascular endothelial growth factor therapy on choroidal thickness in diabetic macular edema	2014	Am J Ophthalmol	10.1016/j.ajo.2014.06.006	The title or abstract is not relevant to our research topic
Controversies in the management of Irvine-Gass syndrome	2013	Ophthalmic Surg Lasers Imaging Retina	10.3928/23258160-20131105-01	The title or abstract is not relevant to our research topic
Comparison of the efficiency of anti-VEGF drugs intravitreal injections treatment with or without retinal laser photocoagulation for macular edema secondary to retinal vein occlusion: A systematic review and meta-analysis	2022	Front Pharmacol	10.3389/fphar.2022.948852	The title or abstract is not relevant to our research topic
Intravitreal injection of Bevacizumab in diabetic macular edema	2014	Pak J Med Sci	10.12669/pjms.306.5738	The title or abstract is not relevant to our research topic
Task shifting of intraocular injections from physicians to nurses: a randomized single-masked noninferiority study	2020	Acta Ophthalmol	10.1111/aos.14184	The title or abstract is not relevant to our research topic
Management of iatrogenic crystalline lens injury occurred during intravitreal injection	2016	Int Ophthalmol	10.1007/s10792-015-0156-5	The title or abstract is not relevant to our research topic
Outcomes of preoperative bevacizumab in diabetics with nonclearing vitreous hemorrhage without tractional detachment - A quasi-randomized retrospective study	2021	Indian J Ophthalmol	10.4103/ijo.IJO_1264_21	The title or abstract is not relevant to our research topic
Clinical and optical coherence tomographic findings and outcome of treatment in patients with presumed tuberculous uveitis	2008	Int Ophthalmol	10.1007/s10792-007-9170-6	The title or abstract is not relevant to our research topic
Current and Novel Therapeutic Approaches for Treatment of Diabetic Macular Edema	2022	Cells	10.3390/cells11121950	The title or abstract is not relevant to our research topic
Intraocular pressure rise is predictive of vision improvement after intravitreal triamcinolone acetonide for diabetic macular oedema: a retrospective analysis of data from a randomised controlled trial	2014	BMC Ophthalmol	10.1186/1471-2415-14-123	The title or abstract is not relevant to our research topic
Uveitis in patients with autoimmune hepatitis	2009	Am J Ophthalmol	10.1016/j.ajo.2008.08.019	The title or abstract is not relevant to our research topic
Clinical features of ankylosing spondylitis associated with acute anterior uveitis in Chinese patients	2012	Int J Ophthalmol	10.3980/j.issn.2222-3959.2012.02.09	The title or abstract is not relevant to our research topic
Subretinal fluid in uveitic macular edema: effect on vision and response to therapy	2013	Am J Ophthalmol	10.1016/j.ajo.2012.06.028	The title or abstract is not relevant to our research topic
Pharmacokinetic and Pharmacodynamic Properties of Anti-VEGF Drugs After Intravitreal Injection	2015	Curr Drug Metab	10.2174/1389200216666151001120831	The title or abstract is not relevant to our research topic
ASSESSMENT OF THE SIGNIFICANCE OF CYSTIC CHANGES AFTER EPIRETINAL MEMBRANE SURGERY WITH INTERNAL LIMITING MEMBRANE REMOVAL	2016	Retina	10.1097/IAE.0000000000000780	The title or abstract is not relevant to our research topic
Intravitreal triamcinolone for the management of macular edema due to nonischemic central retinal vein occlusion	2004	Arch Ophthalmol	10.1001/archopht.122.8.1137	The title or abstract is not relevant to our research topic
Anatomical effects of dexamethasone intravitreal implant in diabetic macular oedema: a pooled analysis of 3-year phase III trials	2016	Br J Ophthalmol	10.1136/bjophthalmol-2015-306823	The title or abstract is not relevant to our research topic
Impact of systemic parameters before commencing anti-vascular endothelial growth factor therapy for diabetic macular edema - Pan-Indian survey of retina specialists	2021	Indian J Ophthalmol	10.4103/ijo.IJO_1178_21	The title or abstract is not relevant to our research topic
Management of diabetic macular oedema: new insights and global implications of DRCR protocol V	2020	Eye (Lond)	10.1038/s41433-019-0738-y	The title or abstract is not relevant to our research topic
Evaluation of the Effect of Repeated Intravitreal Bevacizumab Injections on the Macular Microvasculature of a Diabetic Patient Using Optical Coherence Tomography Angiography	2019	Case Rep Ophthalmol Med	10.1155/2019/3936168	The title or abstract is not relevant to our research topic
Microperimetry and mfERG as functional measurements in diabetic macular oedema undergoing intravitreal ranibizumab treatment	2021	Eye (Lond)	10.1038/s41433-020-1054-2	The title or abstract is not relevant to our research topic
Purinergic receptor activation inhibits osmotic glial cell swelling in the diabetic rat retina	2008	Exp Eye Res	10.1016/j.exer.2008.07.004	The title or abstract is not relevant to our research topic
Retinopathy Regression with Treat and Extend Ranibizumab for Diabetic Macular Edema	2018	Ophthalmology	10.1016/j.ophtha.2018.03.046	The title or abstract is not relevant to our research topic
Recurrent Macular Edema in Central Retinal Vein Occlusion Treated with Intravitreal Ranibizumab using a Modified Treat and Extend Regimen	2015	Klin Monbl Augenheilkd	10.1055/s-0035-1545746	The title or abstract is not relevant to our research topic
Intracellular pathways following uptake of bevacizumab in RPE cells	2015	Exp Eye Res	10.1016/j.exer.2014.12.010	The title or abstract is not relevant to our research topic
Long-Term Bilateral Poorly Treated Acute Syphilitic Posterior Placoid Chorioretinitis Complicated with Choroidal Neovascularization: A Case Report	2022	Int Med Case Rep J	10.2147/IMCRJ.S369324	The title or abstract is not relevant to our research topic
Acute Exudative Polymorphous Paraneoplastic Vitelliform Maculopathy Managed With Intravitreal Aflibercept	2017	Ophthalmic Surg Lasers Imaging Retina	10.3928/23258160-20170928-11	The title or abstract is not relevant to our research topic
Aqueous Humor Cytokine Levels in Diabetic Macular Edema Patients with Cotton-Wool Spots	2019	J Diabetes Res	10.1155/2019/8137417	The title or abstract is not relevant to our research topic
Regression of optic nerve head neovascularization in proliferative diabetic retinopathy after intravitreal triamcinolone. Regression of diabetic optic disc neovascularization after intravitreal triamcinolone	2004	Int Ophthalmol	10.1023/b:inte.0000031740.85124.78	The title or abstract is not relevant to our research topic
Disrupted foveal photoreceptors after combined cystoid spaces and retinal detachment in branch vein occlusion treated with bevacizumab	2012	Retina	10.1097/IAE.0b013e31824b824c	The title or abstract is not relevant to our research topic
Aqueous Humor Levels of Soluble Vascular Endothelial Growth Factor Receptor and Inflammatory Factors in Diabetic Macular Edema	2017	Ophthalmologica	10.1159/000475603	The title or abstract is not relevant to our research topic
Choroidal Structural Changes of Posterior Subtenon Triamcinolone Acetonide Injection in Eyes with Refractory Diabetic Macular Edema	2022	J Ophthalmol	10.1155/2022/6882607	The title or abstract is not relevant to our research topic
Inhibition of protein kinase C is not sufficient to prevent or reverse effects of VEGF165 on claudin-1 and permeability in microvascular retinal endothelial cells	2010	Invest Ophthalmol Vis Sci	10.1167/iovs.09-3917	The title or abstract is not relevant to our research topic
Pharmacologic therapy for diabetic retinopathy	2015	Semin Ophthalmol	10.3109/08820538.2013.859280	The title or abstract is not relevant to our research topic
Visual and anatomic outcomes of sustained single agent anti-VEGF treatment versus double anti-VEGF switching in the treatment of persistent diabetic macular edema	2020	Int J Retina Vitreous	10.1186/s40942-020-00220-5	The title or abstract is not relevant to our research topic
Treating retinal vein occlusions in France, Germany, and Italy: an analysis of treatment patterns, resource consumption, and costs	2012	Eur J Ophthalmol	10.5301/ejo.5000180	The title or abstract is not relevant to our research topic
Evaluation of changes in choroidal neovascularization secondary to age-related macular degeneration after anti-VEGF therapy using spectral domain optical coherence tomography	2012	Curr Eye Res	10.3109/02713683.2011.647227	The title or abstract is not relevant to our research topic
Busulfan Treatment for Myeloproliferative Disease may Reduce Injection Burden in Vascular Endothelial Growth Factor-Driven Retinopathy	2022	Am J Ophthalmol Case Rep	10.1016/j.ajoc.2022.101554	The title or abstract is not relevant to our research topic
Accidental injections of dexamethasone intravitreal implant (Ozurdex) into the crystalline lens	2014	Eur J Ophthalmol	10.5301/ejo.5000439	The title or abstract is not relevant to our research topic
Clinical Applications of Dexamethasone for Aged Eyes	2016	Drugs Aging	10.1007/s40266-016-0392-z	The title or abstract is not relevant to our research topic
Conversion to aflibercept for diabetic macular edema unresponsive to ranibizumab or bevacizumab	2015	Clin Ophthalmol	10.2147/OPTH.S81523	The title or abstract is not relevant to our research topic
Optical-coherence tomography angiography and ultrawide-field angiography findings in eyes with refractory macular edema secondary to retinal vein occlusion switched to aflibercept: A subanalysis from a 48-week prospective study	2020	Taiwan J Ophthalmol	10.4103/tjo.tjo_17_20	The title or abstract is not relevant to our research topic
Postmarketing safety surveillance of dexamethasone intravitreal implant in the treatment of visual impairment due to diabetic macular edema in India	2020	BMC Ophthalmol	10.1186/s12886-020-01630-7	The title or abstract is not relevant to our research topic
The impact of delayed anti-vascular endothelial growth factor treatment for retinal diseases during the COVID-19 lockdown	2021	Photodiagnosis Photodyn Ther	10.1016/j.pdpdt.2021.102449	The title or abstract is not relevant to our research topic
Diabetic macular edema	2012	Ophthalmology	10.1016/j.ophtha.2012.07.075	The title or abstract is not relevant to our research topic
Cataract formation and other complications of intravitreal triamcinolone for macular edema	2006	Am J Ophthalmol	10.1016/j.ajo.2005.11.050	The title or abstract is not relevant to our research topic
Comparison of intravitreal injection of conbercept and triamcinolone acetonide for macular edema secondary to branch retinal vein occlusion	2020	Int J Ophthalmol	10.18240/ijo.2020.11.13	The title or abstract is not relevant to our research topic
Brevibacterium casei endophthalmitis after intravitreal dexamethasone implant	2020	Arch Soc Esp Oftalmol (Engl Ed)	10.1016/j.oftal.2020.09.007	The title or abstract is not relevant to our research topic
Influence of Glycosylated Hemoglobin on the Efficacy of Ranibizumab for Diabetic Macular Edema: A Post Hoc Analysis of the RIDE/RISE Trials	2015	Ophthalmology	10.1016/j.ophtha.2015.04.029	The title or abstract is not relevant to our research topic
One-Year Results of Treatment of Diabetic Macular Edema with Aflibercept Using the Treat-and-Extend Dosing Regimen: the VIBIM Study	2020	Ophthalmologica	10.1159/000504753	The title or abstract is not relevant to our research topic
Clinical trials: a need to better define the control group as current standard of care	2015	Ophthalmology	10.1016/j.ophtha.2015.01.010	The title or abstract is not relevant to our research topic
Intravitreal dexamethasone implant Ozurdex® in naïve and refractory patients with different subtypes of diabetic macular edema	2019	BMC Ophthalmol	10.1186/s12886-018-1022-9	The title or abstract is not relevant to our research topic
Do Genomic Factors Play a Role in Diabetic Retinopathy?	2020	J Clin Med	10.3390/jcm9010216	The title or abstract is not relevant to our research topic
Intravitreal aflibercept for treatment of macular oedema associated with immune recovery uveitis	2020	Acta Ophthalmol	10.1111/aos.14451	The title or abstract is not relevant to our research topic
[Effectiveness of diffuse diabetic macular edema treatment in relation to structural changes in macular region]	2016	Vestn Oftalmol	10.17116/oftalma2016132435-42	The title or abstract is not relevant to our research topic
[Surgical treatment of persistent macular edema in retinal vein occlusion]	2006	J Fr Ophtalmol	10.1016/s0181-5512(06)73851-7	The title or abstract is not relevant to our research topic
Intravitreal dexamethasone implant for refractory macular edema secondary to vitrectomy for macular pucker	2014	Retina	10.1097/IAE.0000000000000105	The title or abstract is not relevant to our research topic
Visit adherence and visual acuity outcomes in patients with diabetic macular edema: a secondary analysis of DRCRnet Protocol T	2021	Graefes Arch Clin Exp Ophthalmol	10.1007/s00417-020-04944-w	The title or abstract is not relevant to our research topic
Outcomes of Eyes Lost to Follow-Up in Patients with Central Retinal Vein Occlusion Who are Receiving Anti-Vascular Endothelial Growth Factor Treatment	2021	Ther Clin Risk Manag	10.2147/TCRM.S303248	The title or abstract is not relevant to our research topic
Macular star secondary to nasal branch retinal vein occlusion	2009	Ophthalmic Surg Lasers Imaging	10.3928/15428877-20090901-13	The title or abstract is not relevant to our research topic
[Intravitreal implantation of Ozurdex® chronic delivery system for management of macular edema related to retinitis pigmentosa: case report]	2013	Arq Bras Oftalmol	10.1590/s0004-27492013000600013	The title or abstract is not relevant to our research topic
Glycemic Control after Initiation of Anti-VEGF Treatment for Diabetic Macular Edema	2022	J Clin Med	10.3390/jcm11164659	The title or abstract is not relevant to our research topic
A meta-analysis of anti-vascular endothelial growth factor remedy for macular edema secondary to central retinal vein occlusion	2013	PLoS One	10.1371/journal.pone.0082454	The title or abstract is not relevant to our research topic
Pretreatment neutrophil-to-lymphocyte ratio predicts prognosis in patients with diabetic macular edema treated with ranibizumab	2019	BMC Ophthalmol	10.1186/s12886-019-1200-4	The title or abstract is not relevant to our research topic
Real-Life Results after the Administration of a Single 0.19 mg Fluocinolone Acetonide (ILUVIEN®) Implant in Patients with Refractory Diabetic Macular Edema	2024	Ophthalmic Res	10.1159/000540459	The title or abstract is not relevant to our research topic
Association of VEGF Gene Family Variants with Central Macular Thickness and Visual Acuity after Aflibercept Short-Term Treatment in Diabetic Patients: A Pilot Study	2021	Ophthalmic Res	10.1159/000511087	The title or abstract is not relevant to our research topic
Outcomes in Patients with Diabetic Macular Edema Requiring Cataract Surgery in VISTA and VIVID Studies	2020	Ophthalmol Retina	10.1016/j.oret.2019.10.015	The title or abstract is not relevant to our research topic
Ranibizumab in the treatment of patients with visual impairment due to diabetic macular edema	2011	Clin Ophthalmol	10.2147/OPTH.S17423	The title or abstract is not relevant to our research topic
Real-world retrospective comparison of 0.19 mg fluocinolone acetonide and 0.7 mg dexamethasone intravitreal implants for the treatment of diabetic macular edema in vitrectomized eyes	2019	Clin Ophthalmol	10.2147/OPTH.S201611	The title or abstract is not relevant to our research topic
Efficacy and Safety of Intravitreal Aflibercept Treat-and-Extend for Macular Edema in Central Retinal Vein Occlusion: the CENTERA Study	2021	Am J Ophthalmol	10.1016/j.ajo.2021.01.027	The title or abstract is not relevant to our research topic
Intravitreal Sustained-release Dexamethasone Implant in Treatment for Chronic Macular Edema in Syphilis Infection: a Case Report	2023	Med Arch	10.5455/medarh.2023.77.405-408	The title or abstract is not relevant to our research topic
Late intraocular pressure rise following intravitreal triamcinolone injection	2007	Clin Exp Ophthalmol	10.1111/j.1442-9071.2007.01492.x	The title or abstract is not relevant to our research topic
Elevation of intraocular pressure after inadvertent dexamethasone implant injection into the lens	2016	Can J Ophthalmol	10.1016/j.jcjo.2015.12.022	The title or abstract is not relevant to our research topic
Suprachoroidal steroids for uveitic macular oedema: Teaching an old drug new tricks?	2022	Clin Exp Ophthalmol	10.1111/ceo.14033	The title or abstract is not relevant to our research topic
Coats' Disease Diagnosed During Adulthood	2021	Cureus	10.7759/cureus.16303	The title or abstract is not relevant to our research topic
XEN Gel Stent to Treat Intraocular Hypertension After Dexamethasone-Implant Intravitreal Injections: 5 Cases	2019	J Glaucoma	10.1097/IJG.0000000000001092	The title or abstract is not relevant to our research topic
Management of autoimmune retinopathy treated with intravitreal dexamethasone implant	2023	Graefes Arch Clin Exp Ophthalmol	10.1007/s00417-022-05941-x	The title or abstract is not relevant to our research topic
Efficacy and safety of topical difluprednate in persistent diabetic macular edema	2016	Int Ophthalmol	10.1007/s10792-015-0121-3	The title or abstract is not relevant to our research topic
Two-year interim safety results of the 0.2 µg/day fluocinolone acetonide intravitreal implant for the treatment of diabetic macular oedema: the observational PALADIN study	2021	Br J Ophthalmol	10.1136/bjophthalmol-2020-315984	The title or abstract is not relevant to our research topic
Primary intravitreal bevacizumab (Avastin) for diabetic macular edema: results from the Pan-American Collaborative Retina Study Group at 6-month follow-up	2007	Ophthalmology	10.1016/j.ophtha.2006.12.028	The title or abstract is not relevant to our research topic
Correspondence	2019	Retina	10.1097/IAE.0000000000002523	The title or abstract is not relevant to our research topic
Radiation maculopathy treated with intravitreal bevacizumab	2017	Arch Soc Esp Oftalmol	10.1016/j.oftal.2016.10.008	The title or abstract is not relevant to our research topic
Intravitreal aflibercept for diabetic macular oedema: Moorfields' real-world 12-month visual acuity and anatomical outcomes	2020	Eur J Ophthalmol	10.1177/1120672119833270	The title or abstract is not relevant to our research topic
Risk of Death Associated With Intravitreal Anti-Vascular Endothelial Growth Factor Therapy: A Systematic Review and Meta-analysis	2020	JAMA Ophthalmol	10.1001/jamaophthalmol.2019.4636	The title or abstract is not relevant to our research topic
Branch Retinal Vein Occlusion in a COVID-19 Positive Patient	2021	Cureus	10.7759/cureus.13586	The title or abstract is not relevant to our research topic
Switching between anti-VEGF agents in the management of refractory diabetic macular edema: A systematic review	2022	Surv Ophthalmol	10.1016/j.survophthal.2022.04.001	The title or abstract is not relevant to our research topic
Decrease in the number of microaneurysms in diabetic macular edema after anti-vascular endothelial growth factor therapy: implications for indocyanine green angiography-guided detection of refractory microaneurysms	2020	Graefes Arch Clin Exp Ophthalmol	10.1007/s00417-020-04608-9	The title or abstract is not relevant to our research topic
Full-thickness macular hole formation following antivascular endothelial growth factor injection in a case of hemicentral retinal vein occlusion	2021	Oman J Ophthalmol	10.4103/ojo.OJO_103_2020	The title or abstract is not relevant to our research topic
Intravitreal triamcinolone acetonide for macular oedema due to central retinal vein occlusion	2002	Br J Ophthalmol	10.1136/bjo.86.2.247	The title or abstract is not relevant to our research topic
Efficacy and potential complications of difluprednate use for pediatric uveitis	2012	Am J Ophthalmol	10.1016/j.ajo.2011.10.008	The title or abstract is not relevant to our research topic
INTRAVITREAL FLUOCINOLONE ACETONIDE IMPLANT FOR RADIATION RETINOPATHY: Report of Preliminary Findings	2023	Retina	10.1097/IAE.0000000000003808	The title or abstract is not relevant to our research topic
Spectral domain optical coherence tomography documented rapid resolution of pseudophakic cystoid macular edema with topical difluprednate	2012	Clin Ophthalmol	10.2147/OPTH.S28151	The title or abstract is not relevant to our research topic
Recommendations for the appropriate management of diabetic macular edema: Light on DME survey and consensus document by an expert panel	2016	Eur J Ophthalmol	10.5301/ejo.5000736	The title or abstract is not relevant to our research topic
Effect of intravitreal bevacizumab based on optical coherence tomography patterns of diabetic macular edema	2011	Ophthalmologica	10.1159/000330045	The title or abstract is not relevant to our research topic
Re: Wells et al.: Aflibercept, Bevacizumab, or Ranibizumab for diabetic macular edema: Two-year results from a comparative effectiveness randomized clinical trial (Ophthalmology 2016;123:1351-1358)	2017	Ophthalmology	10.1016/j.ophtha.2016.06.064	The title or abstract is not relevant to our research topic
Correlation between Deep Capillary Plexus Perfusion and Long-Term Photoreceptor Recovery after Diabetic Macular Edema Treatment	2018	Ophthalmol Retina	10.1016/j.oret.2017.07.003	The title or abstract is not relevant to our research topic
Re: Triamcinolone acetonide in ocular therapeutics	2008	Surv Ophthalmol	10.1016/j.survophthal.2007.12.011	The title or abstract is not relevant to our research topic
[Considerations about intravitreal triamcinolone use]	2007	Arch Soc Esp Oftalmol	10.4321/s0365-66912007000600001	The title or abstract is not relevant to our research topic
Bilateral choroidal effusions and angle closure in the setting of systemic capillary leak syndrome from HLA-directed vaccine and pembrolizumab therapy for squamous cell carcinoma	2022	Am J Ophthalmol Case Rep	10.1016/j.ajoc.2022.101777	The title or abstract is not relevant to our research topic
The use of intravitreal corticosteroids, evidence-based and otherwise	2006	Curr Opin Ophthalmol	10.1097/01.icu.0000193107.00089.ee	The title or abstract is not relevant to our research topic
Feasibility and efficacy of a mass switch from ranibizumab (Lucentis) to bevacizumab (Avastin) for treatment of neovascular age-related macular degeneration	2015	Digit J Ophthalmol	10.5693/djo.01.2015.04.002	The title or abstract is not relevant to our research topic
Efficacy and safety of one intravitreal injection of bevacizumab in diabetic macular oedema	2008	Acta Ophthalmol	10.1111/j.1755-3768.2008.01254.x	The title or abstract is not relevant to our research topic
Effect of a single intraoperative sub-Tenon injection of triamcinolone acetonide on the progression of diabetic retinopathy and visual outcomes after cataract surgery	2008	J Cataract Refract Surg	10.1016/j.jcrs.2008.01.018	The title or abstract is not relevant to our research topic
Scleral fixation of a dexamethasone intravitreal implant in a case of subluxated bag-intraocular lens complex	2019	Ther Adv Ophthalmol	10.1177/2515841419856520	The title or abstract is not relevant to our research topic
Intravitreal ranibizumab versus isovolemic hemodilution in the treatment of macular edema secondary to central retinal vein occlusion: twelve-month results of a prospective, randomized, multicenter trial	2015	Ophthalmologica	10.1159/000369566	The title or abstract is not relevant to our research topic
Predictive factors for functional improvement following intravitreal bevacizumab injections after central retinal vein occlusion	2017	Graefes Arch Clin Exp Ophthalmol	10.1007/s00417-017-3618-9	The title or abstract is not relevant to our research topic
Dexamethasone intravitreal implant for treatment of persistent macular oedema in Birdshot retinochoroidopathy	2016	Arch Soc Esp Oftalmol	10.1016/j.oftal.2015.10.012	The title or abstract is not relevant to our research topic
Serum cytokines as biomarkers for age-related macular degeneration	2015	Graefes Arch Clin Exp Ophthalmol	10.1007/s00417-014-2738-8	The title or abstract is not relevant to our research topic
Reply	2018	Am J Ophthalmol	10.1016/j.ajo.2018.03.002	The title or abstract is not relevant to our research topic
Correlation of Vitreous Vascular Endothelial Growth Factor and Uric Acid Concentration Using Optical Coherence Tomography in Diabetic Macular Edema	2015	J Ophthalmol	10.1155/2015/478509	The title or abstract is not relevant to our research topic
Combined branch retinal vein and branch retinal artery occlusion - clinical features, systemic associations, and outcomes	2017	Indian J Ophthalmol	10.4103/ijo.IJO_340_16	The title or abstract is not relevant to our research topic
Primary intravitreal triamcinolone acetonide for diabetic massive macular hard exudates	2005	Retina	10.1097/00006982-200510000-00003	The title or abstract is not relevant to our research topic
A randomized, placebo-controlled clinical trial of intravitreal triamcinolone for refractory diabetic macular edema	2008	Int Ophthalmol	10.1007/s10792-007-9097-y	The title or abstract is not relevant to our research topic
Standard Care vs Corticosteroid for Retinal Vein Occlusion (SCORE) Study system for evaluation of stereoscopic color fundus photographs and fluorescein angiograms: SCORE Study Report 9	2010	Arch Ophthalmol	10.1001/archophthalmol.2010.193	The title or abstract is not relevant to our research topic
Incomplete scleral penetration of dexamethasone (Ozurdex) intravitreal implant	2018	BMJ Case Rep	10.1136/bcr-2018-227055	The title or abstract is not relevant to our research topic
Intravitreal injection of corticosteroid attenuates leukostasis and vascular leakage in experimental diabetic retina	2005	Invest Ophthalmol Vis Sci	10.1167/iovs.04-0905	The title or abstract is not relevant to our research topic
Intravitreal bevacizumab for macular oedema secondary to branch retinal vein occlusion: more data required	2010	Eye (Lond)	10.1038/eye.2009.27	The title or abstract is not relevant to our research topic
[Dislocation in anterior chamber of dexamethasone intravitreal device]	2013	Can J Ophthalmol	10.1016/j.jcjo.2013.01.008	The title or abstract is not relevant to our research topic
Assessment of Anti-VEGFs in Treating Diabetic Macular Edema in Alfaisal Eye Center, Khartoum, Sudan, 2019	2022	Clin Pharmacol	10.2147/CPAA.S338926	The title or abstract is not relevant to our research topic
Pars Plana Vitrectomy Combined with Internal Limiting Membrane Peeling to Treat Persistent Macular Edema after Anti-Vascular Endothelial Growth Factor Treatment in Cases of Ischemic Central Retinal Vein Occlusion	2016	Case Rep Ophthalmol	10.1159/000443322	The title or abstract is not relevant to our research topic
The role of intravitreal bevacizumab in experimental posterior penetrating eye injury	2011	Retina	10.1097/IAE.0b013e3181e096f3	The title or abstract is not relevant to our research topic
Interventions for branch retinal vein occlusion: an evidence-based systematic review	2007	Ophthalmology	10.1016/j.ophtha.2007.01.010	The title or abstract is not relevant to our research topic
Bilateral Optic Nerve Head Drusen Complicated by Choroidal Neovascularization Misdiagnosed as Papilledema and Neuroretinitis	2022	Ophthalmic Surg Lasers Imaging Retina	10.3928/23258160-20220810-01	The title or abstract is not relevant to our research topic
Onset and duration of visual acuity improvement after dexamethasone intravitreal implant in eyes with macular edema due to retinal vein occlusion	2014	Retina	10.1097/IAE.0000000000000167	The title or abstract is not relevant to our research topic
Frequency of Intravitreal Anti-VEGF Injections and Risk of Death: A Systematic Review with Meta-analysis	2022	Ophthalmol Retina	10.1016/j.oret.2021.12.019	The title or abstract is not relevant to our research topic
Immunohistochemical localisation of intravitreally injected bevacizumab at the posterior pole of the primate eye: implication for the treatment of retinal vein occlusion	2008	Br J Ophthalmol	10.1136/bjo.2008.141317	The title or abstract is not relevant to our research topic
The Impact of Systemic Factors on Clinical Response to Ranibizumab for Diabetic Macular Edema	2016	Ophthalmology	10.1016/j.ophtha.2016.03.038	The title or abstract is not relevant to our research topic
Recurrent macular detachment and retinoschisis associated with intrachoroidal cavitation in a normal eye	2012	Case Rep Ophthalmol	10.1159/000339292	The title or abstract is not relevant to our research topic
Pars plana vitrectomy versus three intravitreal injections of bevacizumab for nontractional diabetic macular edema. A prospective, randomized comparative study	2015	Indian J Ophthalmol	10.4103/0301-4738.162602	The title or abstract is not relevant to our research topic
Plasma Vascular Endothelial Growth Factor Concentrations after Intravitreous Anti-Vascular Endothelial Growth Factor Therapy for Diabetic Macular Edema	2018	Ophthalmology	10.1016/j.ophtha.2018.01.019	The title or abstract is not relevant to our research topic
Reduced Size of Telangiectatic Capillaries After Intravitreal Injection of Anti-Vascular Endothelial Growth Factor Agents in Diabetic Macular Edema	2023	Clin Ophthalmol	10.2147/OPTH.S393360	The title or abstract is not relevant to our research topic
ANTI-VASCULAR ENDOTHELIAL GROWTH FACTOR THERAPY AND RISK OF TRACTION RETINAL DETACHMENT IN EYES WITH PROLIFERATIVE DIABETIC RETINOPATHY: Pooled Analysis of Five DRCR Retina Network Randomized Clinical Trials	2020	Retina	10.1097/IAE.0000000000002633	The title or abstract is not relevant to our research topic
Removal of choroidal neovascular membrane in a case of macular hole after anti-VEGF therapy for age-related macular degeneration	2017	Am J Ophthalmol Case Rep	10.1016/j.ajoc.2017.12.003	The title or abstract is not relevant to our research topic
Extended real-world experience with the ILUVIEN® (fluocinolone acetonide) implant in the United Kingdom: 3-year results from the Medisoft® audit study	2022	Eye (Lond)	10.1038/s41433-021-01542-w	The title or abstract is not relevant to our research topic
Long-term outcomes in patients with retinal vein occlusion treated with ranibizumab: the RETAIN study	2014	Ophthalmology	10.1016/j.ophtha.2013.08.038	The title or abstract is not relevant to our research topic
RANIBIZUMAB FOR MACULAR EDEMA AFTER BRANCH RETINAL VEIN OCCLUSION: One Initial Injection Versus Three Monthly Injections	2017	Retina	10.1097/IAE.0000000000001224	The title or abstract is not relevant to our research topic
Anti-Vascular Endothelial Growth Factor Treatment for Diabetic Macular Edema in a Real-World Clinical Setting	2019	Am J Ophthalmol	10.1016/j.ajo.2018.10.014	The title or abstract is not relevant to our research topic
Evaluating the Ectasia Risk Score System in Cancelled Laser In Situ Keratomileusis Candidates	2020	J Ophthalmic Vis Res	10.18502/jovr.v15i4.7788	The title or abstract is not relevant to our research topic
Intravitreal triamcinolone acetonide versus pars plana vitrectomy for pseudophakic cystoid macular edema	2012	Curr Eye Res	10.3109/02713683.2012.721444	The title or abstract is not relevant to our research topic
Management of macular oedema in diabetic patients undergoing cataract surgery	2017	Curr Opin Ophthalmol	10.1097/ICU.0000000000000328	The title or abstract is not relevant to our research topic
Angiographically Silent Macular Edema	2016	JAMA Ophthalmol	10.1001/jamaophthalmol.2015.3614	The title or abstract is not relevant to our research topic
[Bartonella henselae as a cause of optical nerve neuritis]	2006	Vojnosanit Pregl	10.2298/vsp0611971v	The title or abstract is not relevant to our research topic
Factors Associated With Visual Acuity and Central Subfield Thickness Changes When Treating Diabetic Macular Edema With Anti-Vascular Endothelial Growth Factor Therapy: An Exploratory Analysis of the Protocol T Randomized Clinical Trial	2019	JAMA Ophthalmol	10.1001/jamaophthalmol.2018.6786	The title or abstract is not relevant to our research topic
Sector laser photocoagulation for the prevention of macular edema after plaque radiotherapy for uveal melanoma: a pilot study	2012	Retina	10.1097/IAE.0b013e3182437e70	The title or abstract is not relevant to our research topic
Efficacy and Safety of Ranibizumab 0.5 mg for the Treatment of Macular Edema Resulting from Uncommon Causes: Twelve-Month Findings from PROMETHEUS	2018	Ophthalmology	10.1016/j.ophtha.2017.12.002	The title or abstract is not relevant to our research topic
MULTIMODAL EVIDENCE OF TYPE 3 NEOVASCULARIZATION IN ENHANCED S-CONE SYNDROME	2021	Retin Cases Brief Rep	10.1097/ICB.0000000000000892	The title or abstract is not relevant to our research topic
Anti-inflammatory Medication of Cataract Surgery in Pseudoexfoliation Syndrome - NSAID Is Needed	2020	Curr Eye Res	10.1080/02713683.2019.1701686	The title or abstract is not relevant to our research topic
The Standard Care vs Corticosteroid for Retinal Vein Occlusion (SCORE) study system for evaluation of optical coherence tomograms: SCORE study report 4	2009	Arch Ophthalmol	10.1001/archophthalmol.2009.277	The title or abstract is not relevant to our research topic
Macular perfusion determined by fundus fluorescein angiography at the 4-month time point in a prospective randomized trial of intravitreal bevacizumab or laser therapy in the management of diabetic macular edema (Bolt Study): Report 1	2010	Retina	10.1097/iae.0b013e3181d2f145	The title or abstract is not relevant to our research topic
Binocular metamorphopsia in patients with branch retinal vein occlusion: a multi-center study	2023	Int Ophthalmol	10.1007/s10792-023-02731-0	The title or abstract is not relevant to our research topic
Rapid response to dexamethasone intravitreal implant in diabetic macular edema	2018	Eur J Ophthalmol	10.5301/ejo.5000989	The title or abstract is not relevant to our research topic
Intravitreal Ranibizumab for the Treatment of Irvine-Gass Syndrome	2015	Ocul Immunol Inflamm	10.3109/09273948.2014.898775	The title or abstract is not relevant to our research topic
INTRAVITREAL DEXAMETHASONE IMPLANT FOR RADIATION MACULOPATHY SECONDARY TO PLAQUE BRACHYTHERAPY IN CHOROIDAL MELANOMA	2015	Retina	10.1097/IAE.0000000000000537	The title or abstract is not relevant to our research topic
Corneal neovascularization: an anti-VEGF therapy review	2012	Surv Ophthalmol	10.1016/j.survophthal.2012.01.007	The title or abstract is not relevant to our research topic
Aqueous humor levels of vascular endothelial growth factor and adiponectin in patients with type 2 diabetes before and after intravitreal bevacizumab injection	2013	Exp Eye Res	10.1016/j.exer.2013.02.004	The title or abstract is not relevant to our research topic
Intravitreal cortisone injection for refractory diffuse diabetic macular edema	2005	Ophthalmologica	10.1159/000088385	The title or abstract is not relevant to our research topic
Reply: To PMID 23518900	2013	Retina	10.1097/IAE.0b013e3182a489a3	The title or abstract is not relevant to our research topic
Prevention of vision loss after cataract surgery in diabetic macular edema with intravitreal bevacizumab: a pilot study	2009	Retina	10.1097/IAE.0b013e31819c6302	The title or abstract is not relevant to our research topic
Nurse-administered intravitreal injections of anti-VEGF: study protocol for noninferiority randomized controlled trial of safety, cost and patient satisfaction	2016	BMC Ophthalmol	10.1186/s12886-016-0348-4	The title or abstract is not relevant to our research topic
Recent trends in anti-vascular endothelial growth factor intravitreal injections: a large claims database study in Japan	2023	Jpn J Ophthalmol	10.1007/s10384-022-00969-2	The title or abstract is not relevant to our research topic
Characteristics of Macular Edema in Behcet Disease after Intravitreal Bevacizumab Injection	2017	J Ophthalmic Vis Res	10.4103/jovr.jovr_254_15	The title or abstract is not relevant to our research topic
Glucocorticoids-based prodrug design: Current strategies and research progress	2024	Asian J Pharm Sci	10.1016/j.ajps.2024.100922	The title or abstract is not relevant to our research topic
Local safety of repeated intravitreal Ozurdex	2014	Eye (Lond)	10.1038/eye.2013.265	The title or abstract is not relevant to our research topic
Ranibizumab versus aflibercept for diabetic macular edema: 18-month results of a comparative, prospective, randomized study and multivariate analysis of visual outcome predictors	2020	Cutan Ocul Toxicol	10.1080/15569527.2020.1802741	The title or abstract is not relevant to our research topic
Optic neuritis and acute anterior uveitis associated with influenza A infection: a case report	2017	Int Med Case Rep J	10.2147/IMCRJ.S113217	The title or abstract is not relevant to our research topic
Structural and functional assessment after intravitreal injection of ranibizumab in diabetic macular edema	2017	Doc Ophthalmol	10.1007/s10633-017-9604-z	The title or abstract is not relevant to our research topic
Control of intraocular inflammation associated with cataract surgery	2000	Curr Opin Ophthalmol	10.1097/00055735-200002000-00002	The title or abstract is not relevant to our research topic
Ranibizumab for Branch Retinal Vein Occlusion Associated Macular Edema Study (RABAMES): six-month results of a prospective randomized clinical trial	2015	Acta Ophthalmol	10.1111/aos.12488	The title or abstract is not relevant to our research topic
Macular sequelae in vasoproliferative tumors: results of surgical approach	2021	Int Ophthalmol	10.1007/s10792-021-01918-7	The title or abstract is not relevant to our research topic
Triamcinolone intravitreal injection and intraocular pressure in macular edema associated with retinal vein occlusion	2012	Eye Sci	10.3969/j.issn.1000-4432.2012.04.006	The title or abstract is not relevant to our research topic
Safety and Efficacy of Intravitreal Dexamethasone Implant for Refractory Uveitic Macular Edema in Adults and Children	2018	Ocul Immunol Inflamm	10.1080/09273948.2018.1424342	The title or abstract is not relevant to our research topic
Effect of anti-VEGF treatment on nonperfusion areas in ischemic retinopathy	2021	Int J Ophthalmol	10.18240/ijo.2021.11.01	The title or abstract is not relevant to our research topic
Reply	2019	Ophthalmology	10.1016/j.ophtha.2018.12.019	The title or abstract is not relevant to our research topic
Bilateral Serous Retinal Detachment as a Complication of HELLP Syndrome	2023	Diagnostics (Basel)	10.3390/diagnostics13091548	The title or abstract is not relevant to our research topic
Uneventful Anterior Migration of Intravitreal Ozurdex Implant in a Patient with Iris-Sutured Intraocular Lens and Descemet Stripping Automated Endothelial Keratoplasty	2018	Case Rep Ophthalmol	10.1159/000486924	The title or abstract is not relevant to our research topic
Multifocal choroiditis in patients with familial juvenile systemic granulomatosis	2002	Am J Ophthalmol	10.1016/s0002-9394(02)01709-9	The title or abstract is not relevant to our research topic
Aflibercept Monotherapy or Bevacizumab First for Diabetic Macular Edema	2022	N Engl J Med	10.1056/NEJMoa2204225	The title or abstract is not relevant to our research topic
Short-Term Non-Infectious Outcomes After a Pars Plana Intravitreal Antibiotic-Steroid Injection of Triamcinolone, Moxifloxacin, and Vancomycin During Cataract Surgery versus a Standard Postoperative Topical Regimen	2020	Clin Ophthalmol	10.2147/OPTH.S247739	The title or abstract is not relevant to our research topic
Spectral domain optical coherence tomography changes following intravitreal dexamethasone implant, Ozurdex® in patients with uveitic cystoid macular edema	2015	Indian J Ophthalmol	10.4103/0301-4738.159870	The title or abstract is not relevant to our research topic
Optical coherence tomographic patterns in diabetic macula edema can predict the effects of intravitreal bevacizumab injection as primary treatment	2012	J Ocul Pharmacol Ther	10.1089/jop.2011.0070	The title or abstract is not relevant to our research topic
Sarcoidosis	2005	Semin Ophthalmol	10.1080/08820530500231938	The title or abstract is not relevant to our research topic
Uveitic macular oedema after treatment with vemurafenib	2015	Acta Ophthalmol	10.1111/aos.12678	The title or abstract is not relevant to our research topic
Periocular Triamcinolone vs. Intravitreal Triamcinolone vs. Intravitreal Dexamethasone Implant for the Treatment of Uveitic Macular Edema: The PeriOcular vs. INTravitreal corticosteroids for uveitic macular edema (POINT) Trial	2019	Ophthalmology	10.1016/j.ophtha.2018.08.021	The title or abstract is not relevant to our research topic
A 5-year follow-up of photocoagulation in diabetic macular edema: the prognostic value of vascular leakage for visual loss	2008	Graefes Arch Clin Exp Ophthalmol	10.1007/s00417-008-0892-6	The title or abstract is not relevant to our research topic
Central Retinal Vein Occlusion Associated with Ulcerative Colitis	2016	Optom Vis Sci	10.1097/OPX.0000000000000971	The title or abstract is not relevant to our research topic
Aggravation of retinal hard exudates after intravitreal anti-vascular endothelial growth factor therapy for cystoid macular edema and the risk factors: a retrospective study	2022	BMC Ophthalmol	10.1186/s12886-022-02315-z	The title or abstract is not relevant to our research topic
Serial bevacizumab injections and laser photocoagulation for macular edema associated with a retinal artery macroaneurysm	2015	Clin Ophthalmol	10.2147/OPTH.S80504	The title or abstract is not relevant to our research topic
Intravitreal steroids for macular edema in diabetes	2008	Cochrane Database Syst Rev	10.1002/14651858.CD005656.pub2	The title or abstract is not relevant to our research topic
Longitudinal Panretinal Leakage and Ischemic Indices in Retinal Vascular Disease after Aflibercept Therapy: The PERMEATE Study	2020	Ophthalmol Retina	10.1016/j.oret.2019.09.001	The title or abstract is not relevant to our research topic
Vitreoretinal interface abnormalities in patients treatedwith ranibizumab for diabetic macular oedema	2017	Graefes Arch Clin Exp Ophthalmol	10.1007/s00417-016-3562-0	The title or abstract is not relevant to our research topic
Intraretinal and subretinal fluid in exudative nonproliferative macular telangiectasia type 2	2022	Oman J Ophthalmol	10.4103/ojo.ojo_4_22	The title or abstract is not relevant to our research topic
Topical Nonsteroidal Anti-inflammatory Drugs and Cataract Surgery: A Report by the American Academy of Ophthalmology	2015	Ophthalmology	10.1016/j.ophtha.2015.05.014	The title or abstract is not relevant to our research topic
Intravitreal triamcinolone as primary treatment of cystoid macular edema secondary to branch retinal vein occlusion	2005	Retina	10.1097/00006982-200507000-00001	The title or abstract is not relevant to our research topic
Accidental intralenticular dexamethasone intravitreal implant with the resolution of macular oedema in central retinal vein occlusion	2016	Acta Ophthalmol	10.1111/aos.13062	The title or abstract is not relevant to our research topic
Subtenon Vs Intravitreal Triamcinolone injection in Diabetic Macular Edema, A prospective study in Chinese population	2014	Pak J Med Sci	10.12669/pjms.304.4810	The title or abstract is not relevant to our research topic
Outcomes With As-Needed Aflibercept and Macular Laser Following the Phase III VISTA DME Trial: ENDURANCE 12-Month Extension Study	2017	Am J Ophthalmol	10.1016/j.ajo.2016.09.029	The title or abstract is not relevant to our research topic
Laser-Induced Choroidal Neovascularizations: Clinical Study of 3 Cases	2017	Case Rep Ophthalmol	10.1159/000479308	The title or abstract is not relevant to our research topic
Usefulness of anti-vascular endothelial growth factor combined with dexamethasone implant for retinal vein occlusion	2016	Clin Interv Aging	10.2147/CIA.S121535	The title or abstract is not relevant to our research topic
INJECTION FREQUENCY OF AFLIBERCEPT VERSUS RANIBIZUMAB IN A TREAT-AND-EXTEND REGIMEN FOR CENTRAL RETINAL VEIN OCCLUSION: A Randomized Clinical Trial	2019	Retina	10.1097/IAE.0000000000002171	The title or abstract is not relevant to our research topic
Association between the patterns of diabetic macular edema and photoreceptors' response after intravitreal ranibizumab treatment: a spectral-domain optical coherence tomography study	2020	Int Ophthalmol	10.1007/s10792-020-01423-3	The title or abstract is not relevant to our research topic
Intravitreal injection of triamcinolone acetonide for macular edema due to retinitis pigmentosa and other retinal diseases	2006	Adv Exp Med Biol	10.1007/0-387-32442-9_43	The title or abstract is not relevant to our research topic
Transient Ischemic Attack and Hypoventilation 12 Hours After Intra-vitreal Aflibercept Injection	2021	Cureus	10.7759/cureus.13488	The title or abstract is not relevant to our research topic
Vascular changes in eyes treated with dexamethasone intravitreal implant for macular edema after retinal vein occlusion	2013	Ophthalmology	10.1016/j.ophtha.2012.12.021	The title or abstract is not relevant to our research topic
Dexamethasone Sustained-Release Intracanalicular Insert for Control of Postoperative Inflammation After Pars Plana Vitrectomy	2021	Clin Ophthalmol	10.2147/OPTH.S330255	The title or abstract is not relevant to our research topic
Effects of an Aquaporin 4 Inhibitor, TGN-020, on Murine Diabetic Retina	2020	Int J Mol Sci	10.3390/ijms21072324	The title or abstract is not relevant to our research topic
Intravitreal triamcinolone acetonide for treatment of intraocular oedematous and neovascular diseases	2005	Acta Ophthalmol Scand	10.1111/j.1600-0420.2005.00592.x	The title or abstract is not relevant to our research topic
Evaluation of the Effect of Intravitreal Bevacizumab (Avastin) in Patients with Diabetic Macular Edema	2020	Nepal J Ophthalmol	10.3126/nepjoph.v12i2.28959	The title or abstract is not relevant to our research topic
Combined intracorneal and subconjunctival bevacizumab injections for recurrent visual loss and intraocular hemorrhage from vascularized fibrous downgrowth	2014	Case Rep Ophthalmol	10.1159/000358167	The title or abstract is not relevant to our research topic
The dexamethasone drug delivery system: indications and evidence	2011	Adv Ther	10.1007/s12325-011-0019-z	The title or abstract is not relevant to our research topic
Macular hole closure after peribulbar steroid injection	2003	Am J Ophthalmol	10.1016/s0002-9394(03)00668-8	The title or abstract is not relevant to our research topic
Early Retinal and Choroidal Coat Thickness Changes after Intravitreal Dexamethasone Implant Injection for Diabetic Macular Edema	2018	Balkan Med J	10.4274/balkanmedj.2017.1013	The title or abstract is not relevant to our research topic
Treatment of anti-vascular endothelial growth factor-resistant diabetic macular edema with dexamethasone intravitreal implant	2014	Retina	10.1097/IAE.0b013e3182a48958	Non-comparative studies
Impact of Baseline Retinal Nonperfusion and Macular Retinal Capillary Nonperfusion on Outcomes in the COPERNICUS and GALILEO Studies	2019	Ophthalmol Retina	10.1016/j.oret.2019.02.010	The title or abstract is not relevant to our research topic
Bilateral Retinal Vasculitis as Initial Presentation of Systemic Lupus Erythematosus with Secondary Antiphospholipid Syndrome	2023	Am J Case Rep	10.12659/AJCR.942085	The title or abstract is not relevant to our research topic
Real-World Outcomes with Ranibizumab 0.5 mg in Patients with Visual Impairment due to Diabetic Macular Edema: 12-Month Results from the 36-Month BOREAL-DME Study	2019	Ophthalmic Res	10.1159/000497406	The title or abstract is not relevant to our research topic
The effects and safety of intravitreal triamcinolone injections in the treatment of diabetic macular edema	2017	Adv Clin Exp Med	10.17219/acem/29849	The title or abstract is not relevant to our research topic
Treatment patterns in patients with age-related macular degeneration and diabetic macular edema: A real-world claims analysis in Dubai	2021	PLoS One	10.1371/journal.pone.0254569	The title or abstract is not relevant to our research topic
Dexamethasone Intravitreal Implant for the Treatment of Macular Edema Following Retinal Vein Occlusion: Post Hoc Analysis of Post-Marketing Surveillance Data in the Real-World Setting in Korea	2021	Clin Ophthalmol	10.2147/OPTH.S302014	The title or abstract is not relevant to our research topic
Bilateral retinal venous occlusion and unilateral cystoid macular edema in Churg-Strauss syndrome treated with intravitreal triamcinolone	2005	Retina	10.1097/00006982-200507000-00018	The title or abstract is not relevant to our research topic
Reply: To PMID 25576994	2015	Ophthalmology	10.1016/j.ophtha.2015.04.020	The title or abstract is not relevant to our research topic
Drivers of and Barriers to Adherence to Neovascular Age-Related Macular Degeneration and Diabetic Macular Edema Treatment Management Plans: A Multi-National Qualitative Study	2022	Patient Prefer Adherence	10.2147/PPA.S347713	The title or abstract is not relevant to our research topic
Characteristics of diabetic macular edema patients with serous retinal detachment	2019	Medicine (Baltimore)	10.1097/MD.0000000000018333	The title or abstract is not relevant to our research topic
Optical coherence tomography angiography as predictor of visual outcomes in retinal vein occlusion treated with antiangiogenic therapy	2023	Eur J Ophthalmol	10.1177/11206721221099487	The title or abstract is not relevant to our research topic
Macular oedema in Kawasaki syndrome	2012	Graefes Arch Clin Exp Ophthalmol	10.1007/s00417-011-1914-3	The title or abstract is not relevant to our research topic
Ischemic index changes in diabetic retinopathy after intravitreal dexamethasone implant using ultra-widefield fluorescein angiography: a pilot study	2017	Acta Diabetol	10.1007/s00592-017-1010-1	The title or abstract is not relevant to our research topic
Efficacy and safety of intravitreal conbercept and triamcinolone acetonide for wet age-related macular degeneration in China: a meta-analysis	2024	Int Ophthalmol	10.1007/s10792-024-03346-9	The title or abstract is not relevant to our research topic
Chemokines in aqueous humour before and after intravitreal triamcinolone acetonide in eyes with macular oedema associated with branch retinal vein occlusion	2012	Acta Ophthalmol	10.1111/j.1755-3768.2010.01892.x	The title or abstract is not relevant to our research topic
Electrophysiological evaluation of retinal photoreceptor function after repeated bevacizumab injections	2009	Doc Ophthalmol	10.1007/s10633-008-9136-7	The title or abstract is not relevant to our research topic
Antivascular Endothelial Growth Factor Dosing Frequency and Visual Outcomes in Macular Edema Following Central Retinal Vein Occlusion	2021	J Vitreoretin Dis	10.1177/2474126421989225	The title or abstract is not relevant to our research topic
Correlation of Vascular Endothelial Growth Factor Production with Photochemical Reaction-induced Retinal Edema	2016	Chin Med J (Engl)	10.4103/0366-6999.195463	The title or abstract is not relevant to our research topic
Update on Management of Non-proliferative Diabetic Retinopathy without Diabetic Macular Edema; Is There a Paradigm Shift?	2022	J Ophthalmic Vis Res	10.18502/jovr.v17i1.10175	The title or abstract is not relevant to our research topic
Collateral Vessels in Branch Retinal Vein Occlusion: Anatomic and Functional Analyses by OCT Angiography	2019	Ophthalmol Retina	10.1016/j.oret.2019.04.015	The title or abstract is not relevant to our research topic
Fluorescein Angiography Indications: Changes after Optical Coherence Tomography and Antiangiogenics	2018	Optom Vis Sci	10.1097/OPX.0000000000001212	The title or abstract is not relevant to our research topic
[Aflibercept in the clinical routine: the AURIGA study : The 24-month results of the German cohort of treatment-naïve patients with diabetic macular edema receiving intravitreal aflibercept]	2024	Ophthalmologie	10.1007/s00347-024-02110-9	The title or abstract is not relevant to our research topic
Intravitreal Aflibercept Injection for Macular Edema Resulting from Central Retinal Vein Occlusion: One-Year Results of the Phase 3 GALILEO Study	2014	Ophthalmology	10.1016/j.ophtha.2013.08.012	The title or abstract is not relevant to our research topic
Combined Treatment of Persistent Diabetic Macular Edema with Aflibercept and Triamcinolone Acetonide in Pseudophakic Eyes	2023	Medicina (Kaunas, Lithuania)	10.3390/medicina59050982	Without desired outcomes
Intravitreal bevacizumab treatment of macular edema in central retinal vein occlusion: one-year results	2010	Int Ophthalmol	10.1007/s10792-008-9282-7	The title or abstract is not relevant to our research topic
Combination of Intravitreal Bevacizumab and Topical Dorzolamide versus Intravitreal Bevacizumab Alone for Diabetic Macular Edema: A Randomized Contralateral Clinical Trial	2020	Biomed Res Int	10.1155/2020/6794391	The title or abstract is not relevant to our research topic
Intravitreal bevacizumab for the treatment of macular oedema secondary to branch retinal vein occlusion	2008	Br J Ophthalmol	10.1136/bjo.2007.123513	The title or abstract is not relevant to our research topic
First case of endophthalmitis by Corynespora cassiicola	2022	J Mycol Med	10.1016/j.mycmed.2022.101298	The title or abstract is not relevant to our research topic
Safety and Tolerability of Topical Ophthalmic Triamcinolone Acetonide-Loaded Liposomes Formulation and Evaluation of Its Biologic Activity in Patients with Diabetic Macular Edema	2021	Pharmaceutics	10.3390/pharmaceutics13030322	The title or abstract is not relevant to our research topic
Antisense oligonucleotide therapy in diabetic retinopathy	2009	J Diabetes Sci Technol	10.1177/193229680900300440	The title or abstract is not relevant to our research topic
Cytomegalovirus retinitis following intravitreal triamcinolone acetonide in a patient with chronic uveitis on systemic immunosuppression	2013	Ocul Immunol Inflamm	10.3109/09273948.2012.737889	The title or abstract is not relevant to our research topic
Pseudophakic cystoid macular edema: ketorolac alone vs. ketorolac plus prednisolone	2004	Can J Ophthalmol	10.1016/s0008-4182(04)80121-2	The title or abstract is not relevant to our research topic
Detecting vitreomacular adhesions in eyes with asteroid hyalosis with triamcinolone acetonide	2007	Graefes Arch Clin Exp Ophthalmol	10.1007/s00417-005-0236-8	The title or abstract is not relevant to our research topic
Effect of Leaking Foveal Microaneurysms on the Treatment of Center-Involving Diabetic Macular Edema: A Pilot Study	2019	Ophthalmic Res	10.1159/000492005	The title or abstract is not relevant to our research topic
A Crossover Design for Comparative Efficacy: A 36-Week Randomized Trial of Bevacizumab and Ranibizumab for Diabetic Macular Edema	2016	Ophthalmology	10.1016/j.ophtha.2015.11.021	The title or abstract is not relevant to our research topic
RESOLUTION OF NONINFECTIOUS UVEITIC CYSTOID MACULAR EDEMA WITH TOPICAL DIFLUPREDNATE	2017	Retina	10.1097/IAE.0000000000001243	The title or abstract is not relevant to our research topic
Correlation between Diabetic Retinopathy Severity and Oxygen Metabolism in Patients with Diabetic Macular Edema during Treatment with Intravitreal Aflibercept	2020	Ophthalmic Res	10.1159/000503930	The title or abstract is not relevant to our research topic
Incidence, Risk Factors, and Outcomes of Rhegmatogenous Retinal Detachment after Intravitreal Injections of Anti-VEGF for Retinal Diseases: Data from the Fight Retinal Blindness! Registry	2022	Ophthalmol Retina	10.1016/j.oret.2022.05.008	The title or abstract is not relevant to our research topic
Ocular syphilis unmasked following intravitreal triamcinolone injection	2009	Ocul Immunol Inflamm	10.1080/09273940902745411	The title or abstract is not relevant to our research topic
Bilateral intravitreal dexamethasone implant for retinitis pigmentosa-related macular edema	2013	Case Rep Ophthalmol	10.1159/000350544	The title or abstract is not relevant to our research topic
Long-term outcomes in ranibizumab-treated patients with retinal vein occlusion; the role of progression of retinal nonperfusion	2013	Am J Ophthalmol	10.1016/j.ajo.2013.05.039	The title or abstract is not relevant to our research topic
Intravitreal bevacizumab and feeder vessel laser treatment for a posteriorly located retinal capillary hemangioma	2016	Int Ophthalmol	10.1007/s10792-016-0183-x	The title or abstract is not relevant to our research topic
Prediction of response to anti-vascular endothelial growth factor treatment in diabetic macular oedema using an optical coherence tomography-based machine learning method	2021	Acta Ophthalmol	10.1111/aos.14514	The title or abstract is not relevant to our research topic
SCORE2 Report 5: Vision-Related Function in Patients With Macular Edema Secondary to Central Retinal or Hemiretinal Vein Occlusion	2017	Am J Ophthalmol	10.1016/j.ajo.2017.10.008	The title or abstract is not relevant to our research topic
Treatment of vascular activity secondary to atypical choroidal nevus using intravitreal bevacizumab	2014	Clin Ophthalmol	10.2147/OPTH.S64138	The title or abstract is not relevant to our research topic
Efficacy and safety of one intravitreal injection of bevacizumab in diabetic macular oedema	2010	Acta Ophthalmol	10.1111/j.1755-3768.2009.01575.x	The title or abstract is not relevant to our research topic
Appearance of cysts and capillary non perfusion areas in diabetic macular edema using two different OCTA devices	2020	Sci Rep	10.1038/s41598-020-57680-w	The title or abstract is not relevant to our research topic
Anti-VEGF aptamer (pegaptanib) therapy for ocular vascular diseases	2006	Ann N Y Acad Sci	10.1196/annals.1348.062	The title or abstract is not relevant to our research topic
Intravitreal triamcinolone plus sequential grid laser versus triamcinolone or laser alone for treating diabetic macular edema: six-month outcomes	2007	Ophthalmology	10.1016/j.ophtha.2007.02.006	The title or abstract is not relevant to our research topic
Diabetic eye disease: A review of screening and management recommendations	2021	Clin Exp Ophthalmol	10.1111/ceo.13894	The title or abstract is not relevant to our research topic
[Branch retinal vein occlusion treated by intravitreal triamcinolone]	2005	Arch Soc Esp Oftalmol	10.4321/s0365-66912005000800007	The title or abstract is not relevant to our research topic
Early and Long-term Responses to Anti-Vascular Endothelial Growth Factor Therapy in Diabetic Macular Edema: Analysis of Protocol I Data	2017	Am J Ophthalmol	10.1016/j.ajo.2016.11.025	The title or abstract is not relevant to our research topic
Assessment of the Real-Life Usage of Intravitreal Dexamethasone Implant in the Treatment of Chronic Diabetic Macular Edema in France	2016	J Ocul Pharmacol Ther	10.1089/jop.2016.0010	The title or abstract is not relevant to our research topic
A Mechanistic and Translational Pharmacokinetic-Pharmacodynamic Model of Abicipar Pegol and Vascular Endothelial Growth Factor Inhibition	2020	J Pharmacol Exp Ther	10.1124/jpet.119.263178	The title or abstract is not relevant to our research topic
Secondary paracentral retinal holes following internal limiting membrane removal	2006	Br J Ophthalmol	10.1136/bjo.2005.078188	The title or abstract is not relevant to our research topic
Intravitreal triamcinolone	2007	Ophthalmology	10.1016/j.ophtha.2007.05.024	The title or abstract is not relevant to our research topic
Combined intravitreal dexamethasone and bevacizumab injection for the treatment of persistent diabetic macular edema (DexaBe study): a phase I clinical study	2023	International Journal of Retina and Vitreous	10.1186/s40942-023-00449-w	Non-comparative studies
Objective evaluation of lens clarity after the intravitreal injection of sustained-release dexamethasone implant	2016	J Cataract Refract Surg	10.1016/j.jcrs.2016.08.018	The title or abstract is not relevant to our research topic
Aldosterone Exposure Causes Increased Retinal Edema and Severe Retinopathy Following Laser-Induced Retinal Vein Occlusion in Mice	2018	Invest Ophthalmol Vis Sci	10.1167/iovs.17-23073	The title or abstract is not relevant to our research topic
Comparative efficacy and safety of Faricimab and other anti-VEGF therapy for age-related macular degeneration and diabetic macular edema: A systematic review and meta-analysis of randomized clinical trials	2023	Medicine (Baltimore)	10.1097/MD.0000000000036370	The title or abstract is not relevant to our research topic
Intravitreal ranibizumab in a patient with choroidal neovascularization secondary to multiple evanescent white dot syndrome	2007	Eur J Ophthalmol	10.1177/112067210701700623	The title or abstract is not relevant to our research topic
Triamcinolone acetonide with vitrectomy for treatment of macular edema associated with branch retinal vein occlusion	2005	Retina	10.1097/00006982-200510000-00008	The title or abstract is not relevant to our research topic
Laser photocoagulation versus combined laser photocoagulation and posterior sub-Tenon's triamcinolone injection for the primary treatment of diffuse diabetic macular edema	2010	Cutan Ocul Toxicol	10.3109/15569521003587335	The title or abstract is not relevant to our research topic
[Efficacy and safety of intravitreal injection of triamcinolone acetonide as treatment for diffuse diabetic macular edema]	2009	Arch Soc Esp Oftalmol	10.4321/s0365-66912009001100002	The title or abstract is not relevant to our research topic
Observation of the Curative Effect of the Dexamethasone Vitreous Cavity Implant for the Treatment of Irvine-Gass Syndrome	2023	Biomed Environ Sci	10.3967/bes2023.084	The title or abstract is not relevant to our research topic
Anti-vascular endothelial growth factor agents for diabetic maculopathy	2010	Br J Ophthalmol	10.1136/bjo.2009.163576	The title or abstract is not relevant to our research topic
The effect of intravitreal triamcinolone on intraocular pressure	2007	Curr Med Res Opin	10.1185/030079907X187946	The title or abstract is not relevant to our research topic
Combined High-Dose Sub-Tenon Triamcinolone, Intravitreal Bevacizumab, and Laser Photocoagulation for Refractory Diabetic Macular Edema	2012	Retina-the Journal of Retinal and Vitreous Diseases	10.1097/IAE.0b013e31823043c6	Without desired outcomes
Outcomes of switching treatment to aflibercept in patients with macular oedema secondary to central retinal vein occlusion refractory to ranibizumab	2018	Int Ophthalmol	10.1007/s10792-017-0512-8	The title or abstract is not relevant to our research topic
Full-Thickness Macular Hole Closure Following a Single Intravitreal Injection of Aflibercept in an Eye With Diabetic Macular Edema	2022	J Vitreoretin Dis	10.1177/24741264221083415	The title or abstract is not relevant to our research topic
Regional Variety of Reduction in Retinal Thickness of Diabetic Macular Edema after Anti-VEGF Treatment	2022	Medicina (Kaunas)	10.3390/medicina58070933	The title or abstract is not relevant to our research topic
Sterile endophthalmitis after intravitreal triamcinolone acetonide injection: A case report series	2022	Ann Med Surg (Lond)	10.1016/j.amsu.2022.103537	The title or abstract is not relevant to our research topic
Emerging guidelines for use of NSAID therapy to optimize cataract surgery patient care	2005	Curr Med Res Opin	10.1185/030079905X50651	The title or abstract is not relevant to our research topic
Excess adiponectin in eyes with progressive ocular vascular diseases	2021	FASEB J	10.1096/fj.202001740RR	The title or abstract is not relevant to our research topic
Long-term outcomes of intravitreal therapy for symptomatic diabetic macular oedema in a real-world setting in Switzerland	2021	Graefes Arch Clin Exp Ophthalmol	10.1007/s00417-021-05187-z	The title or abstract is not relevant to our research topic
Real-World Data on Intravitreal Aflibercept for Macular Edema Secondary to Central Retinal Vein Occlusion: 24-Month Outcomes	2022	Clin Ophthalmol	10.2147/OPTH.S344194	The title or abstract is not relevant to our research topic
[Whole course management is the key to retinal vein occlusion]	2020	Zhonghua Yan Ke Za Zhi	10.3760/cma.j.cn112142-20200207-00052	The title or abstract is not relevant to our research topic
Macular sensitivity and morphology after intravitreal injection of triamcinolone acetonide for macular edema secondary to central retinal vein occlusion	2012	Clin Ophthalmol	10.2147/OPTH.S37263	The title or abstract is not relevant to our research topic
Intravitreal bevacizumab treatment for radiation macular edema after plaque radiotherapy for choroidal melanoma	2007	Retina	10.1097/IAE.0b013e31806e6042	The title or abstract is not relevant to our research topic
COMBINED VITRECTOMY WITH INTRAVITREAL DEXAMETHASONE IMPLANT FOR REFRACTORY MACULAR EDEMA SECONDARY TO DIABETIC RETINOPATHY, RETINAL VEIN OCCLUSION, AND NONINFECTIOUS POSTERIOR UVEITIS	2020	Retina	10.1097/IAE.0000000000002358	The title or abstract is not relevant to our research topic
Frosted branch angiitis and cerebral venous sinus thrombosis as an initial onset of neuro-Behçet's disease: a case report and review of the literature	2017	J Med Case Rep	10.1186/s13256-017-1261-z	The title or abstract is not relevant to our research topic
Ranibizumab treatment improves diabetic macular oedema without influencing retinal oximetry parameters	2019	Acta Ophthalmol	10.1111/aos.14145	The title or abstract is not relevant to our research topic
Functional and Morphological Responses to Fluocinolone Acetonide 0.19 mg in Noninfectious Uveitic Macular Edema Evaluated as the Area-Under-the-Curve	2023	J Ocul Pharmacol Ther	10.1089/jop.2023.0027	The title or abstract is not relevant to our research topic
Intravitreal bevacizumab (Avastin) injection alone or combined with triamcinolone versus macular photocoagulation as primary treatment of diabetic macular edema	2007	Retina	10.1097/IAE.0b013e31815ec261	Without desired outcomes
Topical nonsteroidal anti-inflammatory therapy in ophthalmology	2003	Ophthalmologica	10.1159/000068563	The title or abstract is not relevant to our research topic
The efficacy of intravitreal triamcinolone acetonide on macular edema in branch retinal vein occlusion	2005	Eur J Ophthalmol	10.1177/112067210501500115	The title or abstract is not relevant to our research topic
Selective laser trabeculoplasty for the treatment of intraocular pressure elevation after intravitreal triamcinolone injection	2009	Can J Ophthalmol	10.3129/i09-084	The title or abstract is not relevant to our research topic
Pearl necklace sign in diabetic macular edema: Evaluation and significance	2016	Indian J Ophthalmol	10.4103/0301-4738.195597	The title or abstract is not relevant to our research topic
NONARTERITIC ANTERIOR ISCHEMIC OPTIC NEUROPATHY AFTER INTRAVITREAL AFLIBERCEPT FOR AGE-RELATED MACULAR DEGENERATION	2022	Retin Cases Brief Rep	10.1097/ICB.0000000000001053	The title or abstract is not relevant to our research topic
Predictors for 2-Year Functional and Morphological Outcomes of a Treat-and-Extend Regimen with Ranibizumab in Patients with Diabetic Macular Edema	2021	Ophthalmic Res	10.1159/000514721	The title or abstract is not relevant to our research topic
A noninterventional study to monitor patients with diabetic macular oedema starting treatment with ranibizumab (POLARIS)	2018	Acta Ophthalmol	10.1111/aos.13771	The title or abstract is not relevant to our research topic
Effect of Bevacizumab vs Aflibercept on Visual Acuity Among Patients With Macular Edema Due to Central Retinal Vein Occlusion: The SCORE2 Randomized Clinical Trial	2017	JAMA	10.1001/jama.2017.4568	The title or abstract is not relevant to our research topic
Pseudohypopyon after intravitreal triamcinolone injection for the treatment of pseudophakic cystoid macular oedema	2004	Br J Ophthalmol	10.1136/bjo.2003.033589	The title or abstract is not relevant to our research topic
Study of Nonperfusion Area Changes after Ranibizumab Intravitreal Injection for Diabetic Macular Edema by Means of Widefield OCT Angiography	2023	Ophthalmic Res	10.1159/000523749	The title or abstract is not relevant to our research topic
Intravitreal triamcinolone injection for chronic diffuse diabetic macular oedema	2006	Clin Exp Ophthalmol	10.1111/j.1442-9071.2006.01103.x	The title or abstract is not relevant to our research topic
Impact of nepafenac 0.1% on macular thickness and postoperative visual acuity after cataract surgery in patients at low risk for cystoid macular oedema	2010	Eye (Lond)	10.1038/eye.2009.10	The title or abstract is not relevant to our research topic
Rebound Phenomenon after Intravitreal Injection of Triamcinolone Acetonide for Macular Edema	2020	Ophthalmologica	10.1159/000507712	The title or abstract is not relevant to our research topic
Diagnosis and Management of Non-Infectious Uveitis in Pediatric Patients	2024	Paediatr Drugs	10.1007/s40272-023-00596-5	The title or abstract is not relevant to our research topic
Perioperative antibiotics and anti-inflammatory agents in cataract surgery	2008	Curr Opin Ophthalmol	10.1097/ICU.0b013e3282f30577	The title or abstract is not relevant to our research topic
Intravitreal Fluocinolone Acetonide May Decelerate Diabetic Retinal Neurodegeneration	2019	Invest Ophthalmol Vis Sci	10.1167/iovs.18-24643	The title or abstract is not relevant to our research topic
[Ocular sarcoidosis: What the internist should know?]	2018	Rev Med Interne	10.1016/j.revmed.2017.09.007	The title or abstract is not relevant to our research topic
Quantitative Assessment of Optic Nerve Changes in Patients With Diabetic Macular Edema Treated With Fluocinolone Acetonide Vitreous Implants	2016	Ophthalmic Surg Lasers Imaging Retina	10.3928/23258160-20160419-04	The title or abstract is not relevant to our research topic
Intravitreal ranibizumab for diabetic macular edema with prompt versus deferred laser treatment: three-year randomized trial results	2012	Ophthalmology	10.1016/j.ophtha.2012.08.022	The title or abstract is not relevant to our research topic
Descemet-stripping automated endothelial keratoplasty in eyes with transscleral-sutured intraocular lenses	2016	J Cataract Refract Surg	10.1016/j.jcrs.2016.02.044	The title or abstract is not relevant to our research topic
Aflibercept is better drug for diabetic macular oedema, study finds	2016	BMJ	10.1136/bmj.i1196	The title or abstract is not relevant to our research topic
Evolving Role of Regional Depot Corticosteroids in Management of Diabetic Macular Edema	2017	Retina	10.1097/IAE.0000000000001826	The title or abstract is not relevant to our research topic
Individualized Stabilization Criteria-Driven Ranibizumab versus Laser in Branch Retinal Vein Occlusion: Six-Month Results of BRIGHTER	2016	Ophthalmology	10.1016/j.ophtha.2016.02.030	The title or abstract is not relevant to our research topic
Distribution of Nonperfusion Area on Ultra-widefield Fluorescein Angiography in Eyes With Diabetic Macular Edema: DAVE Study	2017	Am J Ophthalmol	10.1016/j.ajo.2017.05.024	The title or abstract is not relevant to our research topic
Short-Term Outcomes of Refractory Diabetic Macular Edema Switch From Ranibizumab to Dexamethasone Implant and the Influential Factors: A Retrospective Real World Experience	2021	Frontiers in Medicine	10.3389/fmed.2021.649979	Without desired outcomes
Macular Abnormalities in Vogt-Koyanagi-Harada Disease	2019	Ocul Immunol Inflamm	10.1080/09273948.2019.1624781	The title or abstract is not relevant to our research topic
Long-term control of cystoid macular oedema in noninfectious uveitis with Mycophenolate Mofetil	2009	Int Ophthalmol	10.1007/s10792-008-9200-z	The title or abstract is not relevant to our research topic
Effect of intravitreal ranibizumab on serous retinal detachment in branch retinal vein occlusion	2018	Clin Ophthalmol	10.2147/OPTH.S162019	The title or abstract is not relevant to our research topic
Re: Yeh et al.: Ophthalmic Technology Assessment: therapies for macular edema associated with central retinal vein occlusion: a report by the American Academy of Ophthalmology (Ophthalmology 2015;122:769-78)	2015	Ophthalmology	10.1016/j.ophtha.2015.02.043	The title or abstract is not relevant to our research topic
Treatment of acute pseudophakic cystoid macular edema: Diclofenac versus ketorolac	2003	J Cataract Refract Surg	10.1016/s0886-3350(03)00233-5	The title or abstract is not relevant to our research topic
Treatment of Retinal Vein Occlusion with Ranibizumab in Clinical Practice: Longer-Term Results and Predictive Factors of Functional Outcome	2015	Ophthalmic Res	10.1159/000440848	The title or abstract is not relevant to our research topic
A randomised, double-masked, controlled study of the efficacy and safety of intravitreal bevacizumab versus ranibizumab in the treatment of macular oedema due to branch retinal vein occlusion: MARVEL Report No. 1	2015	Br J Ophthalmol	10.1136/bjophthalmol-2014-306543	The title or abstract is not relevant to our research topic
Dose dependent effects of intravitreal triamcinolone acetonide on diffuse diabetic macular edema	2009	Korean J Ophthalmol	10.3341/kjo.2009.23.2.80	The title or abstract is not relevant to our research topic
Different Anti-Vascular Endothelial Growth Factor for Patients With Diabetic Macular Edema: A Network Meta-Analysis	2022	Front Pharmacol	10.3389/fphar.2022.876386	The title or abstract is not relevant to our research topic
A systematic review and meta-analysis to compare the efficacy of conbercept with ranibizumab in patients with macular edema secondary to retinal vein occlusion	2020	Medicine (Baltimore)	10.1097/MD.0000000000020222	The title or abstract is not relevant to our research topic
INTRAVITREAL INJECTIONS OF ZIV-AFLIBERCEPT FOR THE TREATMENT OF A PATIENT WITH MACULAR EDEMA SECONDARY TO BRANCH RETINAL VEIN OCCLUSION	2018	Retin Cases Brief Rep	10.1097/ICB.0000000000000449	The title or abstract is not relevant to our research topic
Central Retinal Vein Occlusion in a Young Healthy COVID-19 Patient: A Case Report and Literature Review	2021	Middle East Afr J Ophthalmol	10.4103/meajo.meajo_271_21	The title or abstract is not relevant to our research topic
Comparative analysis of the development of collateral vessels in macular edema due to branch retinal vein occlusion following grid laser or ranibizumab treatment	2015	Clin Ophthalmol	10.2147/OPTH.S81576	The title or abstract is not relevant to our research topic
Diabetic macular edema: current and emerging therapies	2012	Middle East Afr J Ophthalmol	10.4103/0974-9233.92110	The title or abstract is not relevant to our research topic
Intravitreous bevacizumab treatment for macular edema due to central retinal vein occlusion	2012	Curr Eye Res	10.3109/02713683.2012.678543	The title or abstract is not relevant to our research topic
Intravitreal Fluocinolone 0.19mg Implant in the Management of Chronic Non-Infectious Uveitis: 12-Month Outcomes from a Single Tertiary Centre	2023	Ocul Immunol Inflamm	10.1080/09273948.2021.1922707	The title or abstract is not relevant to our research topic
Cytomegalovirus Retinitis Associated With Intravitreal Dexamethasone Implant Injection	2023	J Vitreoretin Dis	10.1177/24741264231221325	The title or abstract is not relevant to our research topic
Consequences of anti-vascular endothelial growth factor treatment lapse in patients with retinal vein occlusion	2023	Eye (Lond)	10.1038/s41433-022-01960-4	The title or abstract is not relevant to our research topic
TWO CASES OF ACUTE ENDOPHTHALMITIS AFTER INTRAVITREAL DEXAMETHASONE IMPLANT INJECTION	2016	Retin Cases Brief Rep	10.1097/ICB.0000000000000213	The title or abstract is not relevant to our research topic
Intravitreal triamcinolone in cystoid macular edema due to uveitis and repeated surgery after a penetrating trauma	2004	Eur J Ophthalmol	10.1177/112067210401400624	The title or abstract is not relevant to our research topic
Aflibercept, bevacizumab or ranibizumab for diabetic macular oedema: recent clinically relevant findings from DRCR.net Protocol T	2017	Curr Opin Ophthalmol	10.1097/ICU.0000000000000424	The title or abstract is not relevant to our research topic
The Impact of Residual Retinal Fluid Following Intravitreal Anti-Vascular Endothelial Growth Factor Therapy for Diabetic Macular Edema and Macular Edema Secondary to Retinal Vein Occlusion: A Systematic Review	2023	Ophthalmic Surg Lasers Imaging Retina	10.3928/23258160-20221122-01	The title or abstract is not relevant to our research topic
Comparison of intravitreal bevacizumab, intravitreal triamcinolone acetonide, and macular grid augmentation in refractory diffuse diabetic macular edema: A prospective, randomized study	2012	Oman J Ophthalmol	10.4103/0974-620x.106100	Monotherapy in the intervention and control group
Combination intravitreal anti-vascular endothelial growth factor inhibitors and macular laser photocoagulation relative to intravitreal injection monotherapy in macular oedema secondary to retinal vein occlusion: a meta-analysis of randomized controlled trials	2022	Eye (Lond)	10.1038/s41433-021-01833-2	The title or abstract is not relevant to our research topic
Prediction of Visual Acuity after anti-VEGF Therapy in Diabetic Macular Edema by Machine Learning	2022	J Diabetes Res	10.1155/2022/5779210	The title or abstract is not relevant to our research topic
[Switching the Treatment Regime from PRN (pro re nata, as needed) to T&E (Treat and Extend) for Intravitreal Therapy with Anti-VEGF Agents in Private Practice or Small Institutions]	2018	Klin Monbl Augenheilkd	10.1055/s-0042-118184	The title or abstract is not relevant to our research topic
Use of intravitreal triamcinolone in the treatment of macular edema related to retinal vein occlusion	2008	Open Ophthalmol J	10.2174/1874364100802010068	The title or abstract is not relevant to our research topic
Clinical trials on corticosteroids for diabetic macular edema	2013	World J Diabetes	10.4239/wjd.v4.i6.295	The title or abstract is not relevant to our research topic
Intravitreal triamcinolone acetonide for persisting cystoid macular edema after penetrating keratoplasty	2006	Cornea	10.1097/01.ico.0000176614.73332.58	The title or abstract is not relevant to our research topic
The area of fixation covaries with short-term changes in visual acuity after anti-vascular endothelial growth factor treatment in patients with diabetic macular oedema	2018	Acta Ophthalmol	10.1111/aos.13773	The title or abstract is not relevant to our research topic
Recent advancements in diabetic retinopathy treatment from the Diabetic Retinopathy Clinical Research Network	2016	Curr Opin Ophthalmol	10.1097/ICU.0000000000000262	The title or abstract is not relevant to our research topic
Persistence of Inflammation After Uncomplicated Cataract Surgery: A 6-Month Laser Flare Photometry Analysis	2020	Adv Ther	10.1007/s12325-020-01383-1	The title or abstract is not relevant to our research topic
Long-term outcomes of ranibizumab therapy for diabetic macular edema: the 36-month results from two phase III trials: RISE and RIDE	2013	Ophthalmology	10.1016/j.ophtha.2013.02.034	The title or abstract is not relevant to our research topic
Treat-and-extend regimens of anti-vascular endothelial growth factor therapy for retinal vein occlusions: a systematic review and meta-analysis	2022	Acta Ophthalmol	10.1111/aos.15068	The title or abstract is not relevant to our research topic
Health-related quality of life, visual function and treatment satisfaction following intravitreal dexamethasone implant for diabetic macular edema	2017	Patient Prefer Adherence	10.2147/PPA.S132859	The title or abstract is not relevant to our research topic
[Active drainage combined with air-fluid exchange for silicone oil removal: advantages and long-term follow-up]	2008	J Fr Ophtalmol	10.1016/s0181-5512(08)74396-1	The title or abstract is not relevant to our research topic
Dexamethasone intravitreal implant in the treatment of diabetic macular edema	2015	Clin Ophthalmol	10.2147/OPTH.S79948	The title or abstract is not relevant to our research topic
Three versus five intravitreal aflibercept injections as the initial loading phase in the treatment of diabetic macular edema: one-year results	2020	Arq Bras Oftalmol	10.5935/0004-2749.20200078	The title or abstract is not relevant to our research topic
Transient Vision Loss Associated with Prefilled Aflibercept Syringes: A Case Series and Analysis of Injection Force	2022	Ophthalmol Sci	10.1016/j.xops.2022.100115	The title or abstract is not relevant to our research topic
Intravitreal triamcinolone acetonide for diffuse diabetic macular edema: phase 2 trial comparing 4 mg vs 2 mg	2006	Am J Ophthalmol	10.1016/j.ajo.2006.06.011	The title or abstract is not relevant to our research topic
An Analysis of Optical Coherence Tomography Angiography (OCT-A) Perfusion Density Maps in Patients Treated for Retinal Vein Occlusion with Intravitreal Aflibercept	2023	Diagnostics (Basel)	10.3390/diagnostics13193100	The title or abstract is not relevant to our research topic
Outcome of phacoemulsification in patients with uveitis	2007	Br J Ophthalmol	10.1136/bjo.2007.114801	The title or abstract is not relevant to our research topic
Diabetic macular edema before and after intravitreal triamcinolone injection	2007	Korean J Ophthalmol	10.3341/kjo.2007.21.2.95	The title or abstract is not relevant to our research topic
Anterior migration of Ozurdex implant: a review on risk factors, complications, and management	2023	Int J Retina Vitreous	10.1186/s40942-023-00513-5	The title or abstract is not relevant to our research topic
Multi-Compartment Spatially-Derived Radiomics From Optical Coherence Tomography Predict Anti-VEGF Treatment Durability in Macular Edema Secondary to Retinal Vascular Disease: Preliminary Findings	2021	IEEE J Transl Eng Health Med	10.1109/JTEHM.2021.3096378	The title or abstract is not relevant to our research topic
Iatrogenic crystalline lens injury during intravitreal injection of triamcinolone acetonide: A report of two cases	2019	World J Clin Cases	10.12998/wjcc.v7.i22.3784	The title or abstract is not relevant to our research topic
One-year outcomes of the treat-and-extend regimen using aflibercept for the treatment of diabetic macular edema	2022	J Chin Med Assoc	10.1097/JCMA.0000000000000680	The title or abstract is not relevant to our research topic
Cost-Utility of Anti-Vascular Endothelial Growth Factor Treatment for Macular Edema Secondary to Central Retinal Vein Occlusion	2021	Ophthalmol Retina	10.1016/j.oret.2020.09.017	The title or abstract is not relevant to our research topic
Macular hole after injection of dexamethasone intravitreal implant for macular oedema due to central retinal vein occlusion	2013	Acta Ophthalmol	10.1111/j.1755-3768.2012.02484.x	The title or abstract is not relevant to our research topic
Vascular endothelial growth factor trap-eye (Aflibercept) for the management of diabetic macular edema	2013	World J Diabetes	10.4239/wjd.v4.i6.303	The title or abstract is not relevant to our research topic
INTERNATIONAL IMPACT OF THE COVID-19 PANDEMIC LOCKDOWN ON INTRAVITREAL THERAPY OUTCOMES: Fight Retinal Blindness Registry	2022	Retina	10.1097/IAE.0000000000003368	The title or abstract is not relevant to our research topic
Deep learning to infer visual acuity from optical coherence tomography in diabetic macular edema	2022	Front Med (Lausanne)	10.3389/fmed.2022.1008950	The title or abstract is not relevant to our research topic
Diabetic macular edema in proliferative stage treated with anti-vascular endothelial growth factor agent and triamcinolone acetonide by laser-based strategies	2017	Int J Ophthalmol	10.18240/ijo.2017.07.15	The title or abstract is not relevant to our research topic
Long-term Effects of Intravitreal 0.19 mg Fluocinolone Acetonide Implant on Progression and Regression of Diabetic Retinopathy	2017	Ophthalmology	10.1016/j.ophtha.2016.11.034	The title or abstract is not relevant to our research topic
Prospective evaluation of morphological and functional changes after repeated intravitreal dexamethasone implant (Ozurdex®) for retinal vein occlusion	2015	Ophthalmic Res	10.1159/000381187	The title or abstract is not relevant to our research topic
ASSOCIATION OF SERUM VASOGENIC AND PROINFLAMMATORY FACTORS WITH CLINICAL RESPONSE TO ANTI-VASCULAR ENDOTHELIAL GROWTH FACTOR FOR DIABETIC MACULAR EDEMA	2021	Retina	10.1097/IAE.0000000000002852	The title or abstract is not relevant to our research topic
Intravitreal bevacizumab role in the treatment of macular edema secondary to retinal vasoproliferative tumor in a patient with neurofibromatosis type 1	2016	GMS Ophthalmol Cases	10.3205/oc000045	The title or abstract is not relevant to our research topic
Monthly intravitreal bevacizumab for macular edema after iodine-125 plaque radiotherapy of uveal melanoma	2014	Eur J Ophthalmol	10.5301/ejo.5000352	The title or abstract is not relevant to our research topic
Macular grid photocoagulation after intravitreal triamcinolone acetonide for diffuse diabetic macular edema	2006	Arch Ophthalmol	10.1001/archopht.124.5.653	The title or abstract is not relevant to our research topic
Consensus Recommendations for the Diagnosis of Vitreoretinal Lymphoma	2021	Ocul Immunol Inflamm	10.1080/09273948.2021.1878233	The title or abstract is not relevant to our research topic
Efficacy and Safety of Intravitreal Injection of Triamcinolone Acetonide and Conbercept for Intraocular Lens after Cataract Surgery	2022	Evid Based Complement Alternat Med	10.1155/2022/5606343	The title or abstract is not relevant to our research topic
Vitrectomized versus non-vitrectomized eyes in diabetic macular edema response to ranibizumab-retinal layers thickness as prognostic biomarkers	2021	Sci Rep	10.1038/s41598-021-02532-4	The title or abstract is not relevant to our research topic
Evaluation of Navigated Laser Photocoagulation (Navilas 577+) for the Treatment of Refractory Diabetic Macular Edema	2018	J Ophthalmol	10.1155/2018/3978514	The title or abstract is not relevant to our research topic
Intraretinal deposition of triamcinolone acetonide after treatment of diabetic macular edema	2011	Retin Cases Brief Rep	10.1097/ICB.0b013e3181e58624	The title or abstract is not relevant to our research topic
CHANGES IN SUBFOVEAL CHOROIDAL THICKNESS AFTER INTRAVITREAL DEXAMETHASONE IMPLANT THERAPY FOR DIABETIC MACULAR EDEMA	2021	Retina	10.1097/IAE.0000000000003029	The title or abstract is not relevant to our research topic
Intermediate uveitis in Indian population	2011	J Ophthalmic Inflamm Infect	10.1007/s12348-011-0020-3	The title or abstract is not relevant to our research topic
OFFICE MANAGEMENT OF OZURDEX IMPLANT DISLOCATION INTO THE ANTERIOR CHAMBER	2023	Retin Cases Brief Rep	10.1097/ICB.0000000000001140	The title or abstract is not relevant to our research topic
Monthly Versus Treat-and-Extend Ranibizumab for Diabetic Macular Edema: A Prospective, Randomized Trial	2018	Ophthalmic Surg Lasers Imaging Retina	10.3928/23258160-20181101-17	The title or abstract is not relevant to our research topic
A manually made needle for treating Pseudophakic cystoid macular edema by injecting triamcinolone acetonide in the suprachoroidal space: A case report	2021	Am J Ophthalmol Case Rep	10.1016/j.ajoc.2021.101254	The title or abstract is not relevant to our research topic
Impact of Time to Anti-Vascular Endothelial Growth Factor Intervention on Visual Outcomes for Patients Diagnosed With Retinal Vein Occlusion	2018	Ophthalmic Surg Lasers Imaging Retina	10.3928/23258160-20181101-03	The title or abstract is not relevant to our research topic
Peripheral Laser for Recalcitrant Macular Edema Owing to Retinal Vein Occlusion: The WAVE Trial	2017	Ophthalmology	10.1016/j.ophtha.2017.01.049	The title or abstract is not relevant to our research topic
The Association of Intravitreal Anti-VEGF Injections With Kidney Function in Diabetic Retinopathy	2023	Ophthalmol Sci	10.1016/j.xops.2023.100326	The title or abstract is not relevant to our research topic
Retrospective analyses of optical coherence tomography in recurrent macular edema following intravitreal therapy in patients with retinal vein occlusion	2015	BMC Ophthalmol	10.1186/s12886-015-0107-y	The title or abstract is not relevant to our research topic
Complications and safety profile of posterior subtenon injection of triamcinolone acetonide	2009	J Ocul Pharmacol Ther	10.1089/jop.2008.0087	The title or abstract is not relevant to our research topic
Time to disease recurrence in noninfectious uveitis following long-acting injectable fluocinolone acetonide implant	2020	Graefes Arch Clin Exp Ophthalmol	10.1007/s00417-020-04614-x	The title or abstract is not relevant to our research topic
Intravitreal triamcinolone acetonide as adjunctive treatment with systemic therapy for uveitic macular edema	2011	Eur J Ophthalmol	10.5301/EJO.2010.6062	The title or abstract is not relevant to our research topic
Ocular Features of Cerebro-Costo-Mandibular Syndrome	2018	J Glaucoma	10.1097/IJG.0000000000000815	The title or abstract is not relevant to our research topic
The Collaborative Ocular Tuberculosis Study (COTS)-1: A Multinational Descriptive Review of Tubercular Uveitis in Paediatric Population	2020	Ocul Immunol Inflamm	10.1080/09273948.2020.1781197	The title or abstract is not relevant to our research topic
Periocular triamcinolone acetonide injections for control of intraocular inflammation associated with uveitis	2013	Ocul Immunol Inflamm	10.3109/09273948.2013.767353	The title or abstract is not relevant to our research topic
Intravitreal bevacizumab for treatment of diabetic macular edema	2009	Korean J Ophthalmol	10.3341/kjo.2009.23.1.17	The title or abstract is not relevant to our research topic
Intravitreal triamcinolone acetonide inhibits breakdown of the blood-retinal barrier through differential regulation of VEGF-A and its receptors in early diabetic rat retinas	2008	Diabetes	10.2337/db07-0982	The title or abstract is not relevant to our research topic
Single intravitreal bevacizumab injection effects on contrast sensitivity in macular edema from branch retinal vein occlusion	2012	Arq Bras Oftalmol	10.1590/s0004-27492012000100006	The title or abstract is not relevant to our research topic
Spotlight on the DRCR Retina Network's Photobiomodulation for Diabetic Macular Edema Trial	2022	JAMA Ophthalmol	10.1001/jamaophthalmol.2021.6331	The title or abstract is not relevant to our research topic
Bilateral cystoid macular edema misdiagnosed as pars planitis in a patient on sertraline therapy	2018	Am J Ophthalmol Case Rep	10.1016/j.ajoc.2018.06.021	The title or abstract is not relevant to our research topic
[Comparison of available clinical and imaging tools to assess good positioning of a fluocinolone acetonide implant (Iluvien®) in the vitreous cavity after injection]	2023	J Fr Ophtalmol	10.1016/j.jfo.2022.09.034	The title or abstract is not relevant to our research topic
Uveitis in patients with late-stage cutaneous melanoma treated with vemurafenib	2014	JAMA Ophthalmol	10.1001/jamaophthalmol.2014.3024	The title or abstract is not relevant to our research topic
ASSESSMENT OF EARLY CHANGES IN SPECTRAL DOMAIN-OPTICAL COHERENCE TOMOGRAPHY AFTER INITIATION OF TREATMENT WITH INTRAVITREAL AFLIBERCEPT (EYLEA) OVER A 12-WEEK PERIOD FOR PATIENTS WITH NEOVASCULAR AGE-RELATED MACULAR DEGENERATION: A Multicenter French Study (START)	2021	Retina	10.1097/IAE.0000000000002910	The title or abstract is not relevant to our research topic
Evaluation of inner and outer retinal thickness in patients receiving intravitreal ranibizumab injections for diabetic macular edema	2016	Eur J Ophthalmol	10.5301/ejo.5000655	The title or abstract is not relevant to our research topic
[Unilateral occlusion of the retinal artery branch and retinal white dots]	2009	Ophthalmologe	10.1007/s00347-009-2017-y	The title or abstract is not relevant to our research topic
Neovascular age-related macular degeneration: intraocular cytokines and growth factors and the influence of therapy with ranibizumab	2009	Ophthalmology	10.1016/j.ophtha.2009.05.039	The title or abstract is not relevant to our research topic
Intravitreal triamcinolone acetonide for treatment of persistent macular oedema in branch retinal vein occlusion	2007	Eye (Lond)	10.1038/sj.eye.6702486	The title or abstract is not relevant to our research topic
Considerations for management of patients with diabetic macular edema: Optimizing treatment outcomes and minimizing safety concerns through interdisciplinary collaboration	2017	Diabetes Res Clin Pract	10.1016/j.diabres.2017.01.013	The title or abstract is not relevant to our research topic
Role of leukotrienes in diabetic retinopathy	2016	Prostaglandins Other Lipid Mediat	10.1016/j.prostaglandins.2015.12.001	The title or abstract is not relevant to our research topic
Intravitreal Corticosteroids in the Management of Diabetic Macular Edema	2013	Curr Ophthalmol Rep	10.1007/s40135-013-0015-3	The title or abstract is not relevant to our research topic
Clinical features of idiopathic juxtafoveal telangiectasis in Koreans	2011	Korean J Ophthalmol	10.3341/kjo.2011.25.4.225	The title or abstract is not relevant to our research topic
Intraocular lens implantation in patients with juvenile idiopathic arthritis-associated uveitis	2006	Ophthalmic Res	10.1159/000096225	The title or abstract is not relevant to our research topic
Hemiretinal vein occlusion with macular hemorrhage and edema treated with intravitreal bevacizumab	2011	Clin Ophthalmol	10.2147/OPTH.S23698	The title or abstract is not relevant to our research topic
Cystoid macular edema from cancer-associated retinopathy	2014	Optom Vis Sci	10.1097/OPX.0000000000000184	The title or abstract is not relevant to our research topic
Efficacy, durability, and safety of intravitreal faricimab with extended dosing up to every 16 weeks in patients with diabetic macular oedema (YOSEMITE and RHINE): two randomised, double-masked, phase 3 trials	2022	Lancet	10.1016/S0140-6736(22)00018-6	The title or abstract is not relevant to our research topic
Acute angle closure attack after an intravitreal bevacizumab injection for branch retinal vein occlusion: a case report	2017	BMC Ophthalmol	10.1186/s12886-017-0417-3	The title or abstract is not relevant to our research topic
Ocular microcirculation changes, measured with laser speckle flowgraphy and optical coherence tomography angiography, in branch retinal vein occlusion with macular edema treated by ranibizumab	2021	Int Ophthalmol	10.1007/s10792-020-01562-7	The title or abstract is not relevant to our research topic
Efficacy of intravitreal bevacizumab on diabetic macular oedema in an African population	2023	Ir J Med Sci	10.1007/s11845-023-03348-z	The title or abstract is not relevant to our research topic
Bevacizumab for Intravitreal Injection: Impact of Sub-Visible Particles on the Shelf-Life of Repackaged Bevacizumab	2019	J Ocul Pharmacol Ther	10.1089/jop.2019.0042	The title or abstract is not relevant to our research topic
Intravitreal Ranibizumab Versus Aflibercept for Diabetic Macular Edema in Vitrectomized Eyes: 12 Month Results	2021	Semin Ophthalmol	10.1080/08820538.2021.1900287	The title or abstract is not relevant to our research topic
Intravitreal triamcinolone acetonide for treatment of intraocular proliferative, exudative, and neovascular diseases	2005	Prog Retin Eye Res	10.1016/j.preteyeres.2005.01.004	The title or abstract is not relevant to our research topic
Clinical evaluation of ranibizumab and conbercept for the treatment of macular edema secondary to central retinal-vein occlusion	2024	Asian J Surg	10.1016/j.asjsur.2024.02.121	The title or abstract is not relevant to our research topic
Intravitreal Injection of Anti-vascular Endothelial Growth Factor Agents for Ocular Vascular Diseases: Clinical Practice Guideline	2018	J Ophthalmic Vis Res	10.4103/jovr.jovr_50_18	The title or abstract is not relevant to our research topic
Long-term follow-up after treatment of tubercular uveitis: case series and review of the literature	2023	Front Ophthalmol (Lausanne)	10.3389/fopht.2023.1270948	The title or abstract is not relevant to our research topic
Effect of dexamethasone implant on intraocular cytokines in diabetic macular edema	2023	Indian J Ophthalmol	10.4103/ijo.IJO_1280_22	The title or abstract is not relevant to our research topic
[Clinical features of patients with Behcet's uveitis]	2020	Zhonghua Yan Ke Za Zhi	10.3760/cma.j.issn.0412-4081.2020.03.010	The title or abstract is not relevant to our research topic
Effectiveness and safety of dexamethasone implants for post-surgical macular oedema including Irvine-Gass syndrome: the EPISODIC study	2015	Br J Ophthalmol	10.1136/bjophthalmol-2014-306159	The title or abstract is not relevant to our research topic
Intermediate uveitis	2002	Ophthalmol Clin North Am	10.1016/s0896-1549(02)00026-3	The title or abstract is not relevant to our research topic
Intravitreal triamcinolone for the treatment of ischemic macular edema associated with branch retinal vein occlusion	2006	Am J Ophthalmol	10.1016/j.ajo.2005.12.011	The title or abstract is not relevant to our research topic
Intravitreal bevacizumab (Avastin) for neovascular age-related macular degeneration using a variable frequency regimen in eyes with no previous treatment	2008	Clin Exp Ophthalmol	10.1111/j.1442-9071.2008.01873.x	The title or abstract is not relevant to our research topic
Triamcinolone acetonide suppresses interleukin-1 beta-mediated increase in vascular endothelial growth factor expression in cultured rat Müller cells	2006	Graefes Arch Clin Exp Ophthalmol	10.1007/s00417-005-0052-1	The title or abstract is not relevant to our research topic
Photoreceptor Integrity Predicts Response to Anti-VEGF Treatment	2017	Ophthalmic Res	10.1159/000448522	The title or abstract is not relevant to our research topic
Orbital abscess following posterior subtenon injection of triamcinolone acetonide	2017	Orbit	10.1080/01676830.2017.1279668	The title or abstract is not relevant to our research topic
[Not quite an intraocular UFO: An IFO, "Iluvien floating object"]	2022	J Fr Ophtalmol	10.1016/j.jfo.2022.02.012	The title or abstract is not relevant to our research topic
OCULAR HYPERTENSION AFTER INTRAVITREAL INJECTION OF 2-MG TRIAMCINOLONE	2020	Retina	10.1097/IAE.0000000000002361	The title or abstract is not relevant to our research topic
Efficacy of intravitreal dexamethasone implant for prostaglandin-induced refractory pseudophakic cystoid macular edema: case report and review of the literature	2014	Clin Ophthalmol	10.2147/OPTH.S63829	The title or abstract is not relevant to our research topic
Association between characteristics of foveal cystoid spaces and short-term responsiveness to ranibizumab for diabetic macular edema	2018	Jpn J Ophthalmol	10.1007/s10384-018-0575-8	The title or abstract is not relevant to our research topic
Intravitreal anti-VEGF therapy blocks inflammatory cell infiltration and re-entry into the circulation in retinal angiogenesis	2012	Invest Ophthalmol Vis Sci	10.1167/iovs.11-9119	The title or abstract is not relevant to our research topic
Designer Leptin Receptor Antagonist Allo-aca Inhibits VEGF Effects in Ophthalmic Neoangiogenesis Models	2016	Front Mol Biosci	10.3389/fmolb.2016.00067	The title or abstract is not relevant to our research topic
Corticosteroids and the retina: a role for the mineralocorticoid receptor	2016	Curr Opin Neurol	10.1097/WCO.0000000000000284	The title or abstract is not relevant to our research topic
New model of proliferative vitreoretinopathy in rabbit for drug delivery and pharmacodynamic studies	2018	Drug Deliv	10.1080/10717544.2018.1440664	The title or abstract is not relevant to our research topic
Dexamethasone implant in pseudophakic and nonglaucomatous subgroup of diabetic macular edema patients: a real life experience	2016	Eur J Ophthalmol	10.5301/ejo.5000725	The title or abstract is not relevant to our research topic
Incidence and treatment approach of intraocular pressure elevation after various types of local steroids for retinal diseases	2023	Graefes Arch Clin Exp Ophthalmol	10.1007/s00417-023-06163-5	The title or abstract is not relevant to our research topic
Tubercular Harada disease - An unreported uveitic entity	2022	Ann Med Surg (Lond)	10.1016/j.amsu.2022.104294	The title or abstract is not relevant to our research topic
Intravitreal triamcinolone improves vision in eyes with chronic diabetic macular oedema refractory to laser photocoagulation	2005	Eye (Lond)	10.1038/sj.eye.6701636	The title or abstract is not relevant to our research topic
Vitrectomy outcomes in eyes with diabetic macular edema and vitreomacular traction	2010	Ophthalmology	10.1016/j.ophtha.2009.10.040	The title or abstract is not relevant to our research topic
Deciphering the role of circulating lncRNAs: RNCR2, NEAT2, CDKN2B-AS1, and PVT1 and the possible prediction of anti-VEGF treatment outcomes in diabetic retinopathy patients	2019	Graefes Arch Clin Exp Ophthalmol	10.1007/s00417-019-04409-9	The title or abstract is not relevant to our research topic
Drug-resistant coagulase-negative staphylococcal endophthalmitis following dexamethasone intravitreal implant	2017	Indian J Ophthalmol	10.4103/ijo.IJO_810_16	The title or abstract is not relevant to our research topic
Management of macular edema from retinal vein occlusions: you can never have too many choices	2010	Ophthalmology	10.1016/j.ophtha.2010.03.037	The title or abstract is not relevant to our research topic
Vision-related quality of life in patients receiving intravitreal ranibizumab injections in routine clinical practice: baseline data from the German OCEAN study	2016	Health Qual Life Outcomes	10.1186/s12955-016-0536-1	The title or abstract is not relevant to our research topic
Effect of quadrant switch on ıntraocular pressure change in ıntravitreal aflibercept or ranibizumab ınjection applications	2022	Int Ophthalmol	10.1007/s10792-022-02274-w	The title or abstract is not relevant to our research topic
Adult retinal pigment epithelial transplantation in exudative age-related macular degeneration	2007	Am J Ophthalmol	10.1016/j.ajo.2006.12.007	The title or abstract is not relevant to our research topic
Quantitative evaluation of reduction of plaque-like hard exudates in diabetic macular edema after intravitreal triamcinolone injection	2008	Int Ophthalmol	10.1007/s10792-007-9120-3	The title or abstract is not relevant to our research topic
Diabetic Blindness Remains a Big Challenge Despite All Recent Advancements in Diagnostics and Treatments	2024	Asia Pac J Ophthalmol (Phila)	10.1016/j.apjo.2024.100105	The title or abstract is not relevant to our research topic
A Novel NOD2-associated Mutation and Variant Blau Syndrome: Phenotype and Molecular Analysis	2018	Ocul Immunol Inflamm	10.1080/09273948.2016.1185529	The title or abstract is not relevant to our research topic
Intraocular corticosteroids for posterior segment disease: 2012 update	2012	Expert Opin Pharmacother	10.1517/14656566.2012.690736	The title or abstract is not relevant to our research topic
Progress and Challenges of Anti-VEGF Agents and Their Sustained-Release Strategies for Retinal Angiogenesis	2022	Drug Des Devel Ther	10.2147/DDDT.S383101	The title or abstract is not relevant to our research topic
Impact of initial visual acuity on anti-VEGF treatment outcomes in patients with macular oedema secondary to retinal vein occlusions in routine clinical practice	2017	Br J Ophthalmol	10.1136/bjophthalmol-2016-308727	The title or abstract is not relevant to our research topic
Vision-related function after ranibizumab treatment for diabetic macular edema: results from RIDE and RISE	2014	Ophthalmology	10.1016/j.ophtha.2014.07.008	The title or abstract is not relevant to our research topic
Impact on visual acuity and psychological outcomes of ranibizumab and subsequent treatment for diabetic macular oedema in Japan (MERCURY)	2022	Graefes Arch Clin Exp Ophthalmol	10.1007/s00417-021-05308-8	The title or abstract is not relevant to our research topic
Intravitreal triamcinolone for diffuse diabetic macular oedema	2006	Eye (Lond)	10.1038/sj.eye.6701992	The title or abstract is not relevant to our research topic
Scleral fixation of dexamethasone intravitreal implant (OZURDEX®) in a case of angle-supported lens implantation	2014	Int Ophthalmol	10.1007/s10792-013-9841-4	The title or abstract is not relevant to our research topic
Comparison of data characterizing the clinical effectiveness of the fluocinolone intravitreal implant (ILUVIEN) in patients with diabetic macular edema from the real world, non-interventional ICE-UK study and the FAME randomized controlled trials	2019	Curr Med Res Opin	10.1080/03007995.2018.1560779	The title or abstract is not relevant to our research topic
Switching therapy from bevacizumab to aflibercept for the management of persistent diabetic macular edema	2017	Graefes Arch Clin Exp Ophthalmol	10.1007/s00417-017-3669-y	The title or abstract is not relevant to our research topic
Gene therapy for diabetic retinopathy: Are we ready to make the leap from bench to bedside?	2017	Pharmacol Ther	10.1016/j.pharmthera.2017.01.003	The title or abstract is not relevant to our research topic
Emerging drugs for diabetic retinopathy	2011	Expert Opin Emerg Drugs	10.1517/14728214.2011.640673	The title or abstract is not relevant to our research topic
Risk of ischaemic stroke associated with intravitreal bevacizumab -- a hospital-based case-crossover study	2014	Acta Ophthalmol	10.1111/aos.12361	The title or abstract is not relevant to our research topic
Machine learning regression algorithms to predict short-term efficacy after anti-VEGF treatment in diabetic macular edema based on real-world data	2023	Sci Rep	10.1038/s41598-023-46021-2	The title or abstract is not relevant to our research topic
Real-World Outcomes in Patients with Branch Retinal Vein Occlusion- (BRVO-) Related Macular Edema Treated with Anti-VEGF Injections Alone versus Anti-VEGF Injections Combined with Focal Laser	2021	J Ophthalmol	10.1155/2021/6641008	The title or abstract is not relevant to our research topic
The role of anti-vascular endothelial growth factor (anti-VEGF) in the management of proliferative diabetic retinopathy	2018	Drugs Context	10.7573/dic.212532	The title or abstract is not relevant to our research topic
Topical versus subconjunctival anti-vascular endothelial growth factor therapy (Bevacizumab, Ranibizumab and Aflibercept) for treatment of corneal neovascularization	2017	Saudi J Ophthalmol	10.1016/j.sjopt.2017.02.008	The title or abstract is not relevant to our research topic
Retinal angiomatous proliferation: clinical characteristics and treatment options	2004	Optometry	10.1016/s1529-1839(04)70190-6	The title or abstract is not relevant to our research topic
Assessment of Reinjection Numbers and Intervals for Diabetic Macular Edema Patients Who Received Dexamethasone Intravitreal Implants in Germany and Switzerland	2021	Clin Ophthalmol	10.2147/OPTH.S315548	The title or abstract is not relevant to our research topic
Intravitreal triamcinolone for diabetic macular edema that persists after laser treatment: three-month efficacy and safety results of a prospective, randomized, double-masked, placebo-controlled clinical trial	2004	Ophthalmology	10.1016/j.ophtha.2004.05.025	The title or abstract is not relevant to our research topic
Treatment of Diabetic Macular Edema with Intravitreal Antivascular Endothelial Growth Factor and Prompt versus Deferred Focal Laser during Long-Term Follow-Up and Identification of Prognostic Retinal Markers	2018	J Ophthalmol	10.1155/2018/3082560	The title or abstract is not relevant to our research topic
Imaging Features of Vessels and Leakage Patterns Predict Extended Interval Aflibercept Dosing Using Ultra-Widefield Angiography in Retinal Vascular Disease: Findings From the PERMEATE Study	2021	IEEE Trans Biomed Eng	10.1109/TBME.2020.3018464	The title or abstract is not relevant to our research topic
The macular function and structure in patients with diabetic macular edema before and after ranibizumab treatment	2016	Doc Ophthalmol	10.1007/s10633-016-9531-4	The title or abstract is not relevant to our research topic
Short-Term Effects of Early Switching to Ranibizumab or Aflibercept in Diabetic Macular Edema Cases With Non-Response to Bevacizumab	2017	Ophthalmic Surg Lasers Imaging Retina	10.3928/23258160-20170301-06	The title or abstract is not relevant to our research topic
Intravitreal bevacizumab (Avastin) injection in ocular ischemic syndrome	2007	Am J Ophthalmol	10.1016/j.ajo.2007.02.037	The title or abstract is not relevant to our research topic
Efficacy and effectiveness of anti-VEGF or steroids monotherapy versus combination treatment for macular edema secondary to retinal vein occlusion: a systematic review and meta-analysis	2022	BMC Ophthalmol	10.1186/s12886-022-02682-7	The title or abstract is not relevant to our research topic
Efficacy of One-Year Treatment with Aflibercept for Diabetic Macular Edema with Practical Protocol	2017	Biomed Res Int	10.1155/2017/7879691	The title or abstract is not relevant to our research topic
RESPONSE OF INFLAMMATORY CYSTOID MACULAR EDEMA TO TREATMENT USING ORAL ACETAZOLAMIDE	2019	Retina	10.1097/IAE.0000000000002044	The title or abstract is not relevant to our research topic
Role of combined phacoemulsification and intravitreal injection of bevacizumab in prevention of postoperative macular edema in non-proliferative diabetic retinopathy	2018	J Curr Ophthalmol	10.1016/j.joco.2018.04.004	The title or abstract is not relevant to our research topic
Intravitreal aflibercept injection for macular edema secondary to central retinal vein occlusion: 1-year results from the phase 3 COPERNICUS study	2013	Am J Ophthalmol	10.1016/j.ajo.2012.09.026	The title or abstract is not relevant to our research topic
A 2-year prospective randomized controlled trial of intravitreal bevacizumab or laser therapy (BOLT) in the management of diabetic macular edema: 24-month data: report 3	2012	Arch Ophthalmol	10.1001/archophthalmol.2012.393	The title or abstract is not relevant to our research topic
Microperimetric assessment of retinal sensitivity in eyes with diabetic macular edema from a phase 2 study of intravitreal aflibercept	2015	Retina	10.1097/IAE.0000000000000430	The title or abstract is not relevant to our research topic
Current Outcomes of Anti-VEGF Therapy in the Treatment of Macular Oedema Secondary to Branch Retinal Vein Occlusions: A Meta-Analysis	2019	Ophthalmologica	10.1159/000497492	The title or abstract is not relevant to our research topic
Ranibizumab for macular edema following central retinal vein occlusion: six-month primary end point results of a phase III study	2010	Ophthalmology	10.1016/j.ophtha.2010.02.022	The title or abstract is not relevant to our research topic
Significant correlation between electroretinogram parameters and ocular vascular endothelial growth factor concentration in central retinal vein occlusion eyes	2011	Invest Ophthalmol Vis Sci	10.1167/iovs.10-6923	The title or abstract is not relevant to our research topic
RADIATION MACULOPATHY AFTER ONE-DAY SESSION STEREOTACTIC RADIOSURGERY IN PATIENTS WITH CILIARY BODY AND CHOROIDAL MELANOMA	2019	Cesk Slov Oftalmol	10.31348/2019/1/1	The title or abstract is not relevant to our research topic
Age as a risk factor for steroid-induced ocular hypertension in the non-paediatric population	2020	Br J Ophthalmol	10.1136/bjophthalmol-2019-314559	The title or abstract is not relevant to our research topic
How to manage patients with center-involving diabetic macular edema and good visual acuity? An answer to a common clinical question	2019	Eye (Lond)	10.1038/s41433-019-0567-z	The title or abstract is not relevant to our research topic
Intravitreal bevacizumab for the treatment of feeder vessel of subfoveal choroidal neovascularization	2007	Eur J Ophthalmol	10.1177/112067210701700528	The title or abstract is not relevant to our research topic
Immediate hyphema after intravitreal injections of ranibizumab	2013	Retin Cases Brief Rep	10.1097/ICB.0b013e31828eeef8	The title or abstract is not relevant to our research topic
Therapeutic Efficacy of Difluprednate 0.05% Versus Prednisolone Acetate 1% in Controlling Inflammation and Macular Oedema Following Phacoemulsification: An Optical Coherence Tomography-Based Study	2021	Cureus	10.7759/cureus.14673	The title or abstract is not relevant to our research topic
Cystoid macular oedema following Descemet membrane endothelial keratoplasty	2015	Br J Ophthalmol	10.1136/bjophthalmol-2014-305124	The title or abstract is not relevant to our research topic
Treatment of neovascular age-related macular degeneration: insights into drug-switch real-world from the Berlin Macular Registry	2023	Graefes Arch Clin Exp Ophthalmol	10.1007/s00417-022-05952-8	The title or abstract is not relevant to our research topic
Fully automated detection of retinal disorders by image-based deep learning	2019	Graefes Arch Clin Exp Ophthalmol	10.1007/s00417-018-04224-8	The title or abstract is not relevant to our research topic
Ranibizumab or Aflibercept for Diabetic Macular Edema: Comparison of 1-Year Outcomes from the Fight Retinal Blindness! Registry	2020	Ophthalmology	10.1016/j.ophtha.2019.11.018	The title or abstract is not relevant to our research topic
Polypoidal choroidal vasculopathy following photodynamic therapy for choroidal hemangioma	2009	Eur J Ophthalmol	10.1177/112067210901900127	The title or abstract is not relevant to our research topic
Improved visual acuity and macular thickness 1 week after intravitreal triamcinolone for diabetic macular oedema	2005	Eye (Lond)	10.1038/sj.eye.6701766	The title or abstract is not relevant to our research topic
Anti-vascular endothelial growth factor treatment for retinal conditions: a systematic review and meta-analysis	2019	BMJ Open	10.1136/bmjopen-2018-022031	The title or abstract is not relevant to our research topic
Pharmaceutical compounding of aflibercept in prefilled syringes does not affect structural integrity, stability or VEGF and Fc binding properties	2018	Sci Rep	10.1038/s41598-018-20525-8	The title or abstract is not relevant to our research topic
Randomized Trial of Treat-and-Extend Intravitreal Aflibercept for Radiation Retinopathy: 1-Year Outcomes	2023	Invest Ophthalmol Vis Sci	10.1167/iovs.64.7.35	The title or abstract is not relevant to our research topic
Pseudophakic macular edema involving epiretinal proliferation associated with macular hole	2020	Indian J Ophthalmol	10.4103/ijo.IJO_602_20	The title or abstract is not relevant to our research topic
Intravitreal Aflibercept in Recalcitrant Radiation Maculopathy due to External Beam Radiotherapy for Nasopharyngeal Cancer: A First Case Report	2017	Case Rep Ophthalmol	10.1159/000456535	The title or abstract is not relevant to our research topic
The Vitreomacular Interface in Diabetic Retinopathy	2015	J Ophthalmol	10.1155/2015/392983	The title or abstract is not relevant to our research topic
Aldosterone as a Possible Contributor to Eye Diseases	2022	Endocrinology	10.1210/endocr/bqac201	The title or abstract is not relevant to our research topic
Cytomegalovirus retinitis after intravitreous triamcinolone treatment of a vitrectomized eye in an immunocompetent patient	2007	Retin Cases Brief Rep	10.1097/ICB.0b013e31804d1e3f	The title or abstract is not relevant to our research topic
Effects of uncomplicated Descemet membrane endothelial keratoplasty on the central retinal thickness	2021	Graefes Arch Clin Exp Ophthalmol	10.1007/s00417-021-05203-2	The title or abstract is not relevant to our research topic
Ranibizumab for diabetic macular edema: results from 2 phase III randomized trials: RISE and RIDE	2012	Ophthalmology	10.1016/j.ophtha.2011.12.039	The title or abstract is not relevant to our research topic
Vitrectomy Combined with Intraoperative Dexamethasone Implant for the Management of Refractory Diabetic Macular Edema	2019	Korean J Ophthalmol	10.3341/kjo.2018.0100	The title or abstract is not relevant to our research topic
Efficacy of Dexamethasone Implants in Uveitic Macular Edema in Cases with Behçet Disease	2019	Ophthalmologica	10.1159/000490674	The title or abstract is not relevant to our research topic
[Central nervous system demyelinating disease-associated uveitis]	2012	Arch Soc Esp Oftalmol	10.1016/j.oftal.2012.04.027	The title or abstract is not relevant to our research topic
Risk of dialysis in patients receiving intravitreal anti-vascular endothelial growth factor treatment: a population-based cohort study	2022	Aging (Albany NY)	10.18632/aging.204133	The title or abstract is not relevant to our research topic
Subtenon Triamcinolone Acetonide Injection with Topical Anesthesia in Pediatric Non-Infectious Uveitis	2022	Ophthalmol Ther	10.1007/s40123-022-00480-4	The title or abstract is not relevant to our research topic
Risk of Myocardial Infarction, Stroke, or Death in New Users of Intravitreal Aflibercept Versus Ranibizumab: A Nationwide Cohort Study	2022	Ophthalmol Ther	10.1007/s40123-021-00451-1	The title or abstract is not relevant to our research topic
Intravitreal aflibercept (Eylea(®)): a review of its use in patients with macular oedema secondary to central retinal vein occlusion	2014	Drugs Aging	10.1007/s40266-014-0176-2	The title or abstract is not relevant to our research topic
Cystoid macular edema associated with latanoprost therapy in a case series of patients with glaucoma and ocular hypertension	1999	Ophthalmology	10.1016/S0161-6420(99)00528-X	The title or abstract is not relevant to our research topic
Long-term clinical outcome and causes of vision loss in patients with uveitis	2014	Ophthalmology	10.1016/j.ophtha.2014.07.007	The title or abstract is not relevant to our research topic
Efficacy and Safety of Sarilumab for the Treatment of Posterior Segment Noninfectious Uveitis (SARIL-NIU):: The Phase 2 SATURN Study	2019	Ophthalmology	10.1016/j.ophtha.2018.09.044	The title or abstract is not relevant to our research topic
Intravitreal bevacizumab combined with grid photocoagulation in recurrent macular edema secondary to retinal vein occlusion	2014	Eur J Ophthalmol	10.5301/ejo.5000448	The title or abstract is not relevant to our research topic
Monthly versus as-needed ranibizumab injections in patients with retinal vein occlusion: the SHORE study	2014	Ophthalmology	10.1016/j.ophtha.2014.06.011	The title or abstract is not relevant to our research topic
Of men and mice: Human X-linked retinoschisis and fidelity in mouse modeling	2022	Prog Retin Eye Res	10.1016/j.preteyeres.2021.100999	The title or abstract is not relevant to our research topic
Safety of intravitreal high-dose reinjections of triamcinolone acetonide	2004	Am J Ophthalmol	10.1016/j.ajo.2004.06.041	The title or abstract is not relevant to our research topic
LONG-TERM EFFICACY OF FLUOCINOLONE IN EYES WITH IRIS-LENS DIAPHRAGM DISRUPTION AND PCME WITH MEDICATION FIXED IN THE SCLERA (MEFISTO)	2022	Retina	10.1097/IAE.0000000000003472	The title or abstract is not relevant to our research topic
Case Report: A Case of Cystoid Macular Edema in Retinitis Pigmentosa With Central Retinal Vein Occlusion	2022	Front Med (Lausanne)	10.3389/fmed.2022.877429	The title or abstract is not relevant to our research topic
A RARE COMPLICATION OF POSTERIOR SUBTENON INJECTION	2017	Retin Cases Brief Rep	10.1097/ICB.0000000000000310	The title or abstract is not relevant to our research topic
Treatment results of diabetic macular edema with different choroidal thickness with intravitreal anti vascular endothelial growth factor	2022	BMC Ophthalmol	10.1186/s12886-022-02721-3	The title or abstract is not relevant to our research topic
Pars Plana Vitrectomy versus Intravitreal Injection of Ranibizumab in the Treatment of Diabetic Macular Edema Associated with Vitreomacular Interface Abnormalities	2021	J Ophthalmol	10.1155/2021/6699668	The title or abstract is not relevant to our research topic
Diabetic Macular Edema Treated With Intravitreal Aflibercept Injection After Treatment With Other Anti-VEGF Agents (SWAP-TWO Study)-12-Month Analysis	2020	J Vitreoretin Dis	10.1177/2474126420916074	The title or abstract is not relevant to our research topic
Efficacy and mechanism of anti-vascular endothelial growth factor drugs for diabetic macular edema patients	2022	World J Diabetes	10.4239/wjd.v13.i7.532	The title or abstract is not relevant to our research topic
Short-term efficacy of intravitreal bevacizumab for the treatment of macular edema due to diabetic retinopathy and retinal vein occlusion	2009	Int Ophthalmol	10.1007/s10792-008-9242-2	The title or abstract is not relevant to our research topic
Periocular triamcinolone for prevention of macular edema after iodine 125 plaque radiotherapy of uveal melanoma	2008	Retina	10.1097/IAE.0b013e31816b3192	The title or abstract is not relevant to our research topic
Use of topical bromfenac for treating ocular pain and inflammation beyond cataract surgery: a review of published studies	2019	Clin Ophthalmol	10.2147/OPTH.S208700	The title or abstract is not relevant to our research topic
Intravitreal aflibercept for macular edema secondary to central retinal vein occlusion: 18-month results of the phase 3 GALILEO study	2014	Am J Ophthalmol	10.1016/j.ajo.2014.07.027	The title or abstract is not relevant to our research topic
PERSISTENT REMNANTS OF DEXAMETHASONE INTRAVITREAL IMPLANT (OZURDEX)	2020	Retina	10.1097/IAE.0000000000002778	The title or abstract is not relevant to our research topic
Real-World Data: Ranibizumab Treatment For Retinal Vein Occlusion In The OCEAN Study	2019	Clin Ophthalmol	10.2147/OPTH.S209253	The title or abstract is not relevant to our research topic
Pre-operative intravitreal dexamethasone implant in patients with refractory diabetic macular edema undergoing cataract surgery	2020	Sci Rep	10.1038/s41598-020-62561-3	The title or abstract is not relevant to our research topic
Real-world management and long-term outcomes of diabetic macular oedema with good visual acuity	2020	Eye (Lond)	10.1038/s41433-019-0647-0	The title or abstract is not relevant to our research topic
Safety and Efficacy of Ranibizumab and Luseogliflozin Combination Therapy in Patients with Diabetic Macular Edema: Protocol for a Multicenter, Open-Label Randomized Controlled Trial	2020	Diabetes Ther	10.1007/s13300-020-00854-6	The title or abstract is not relevant to our research topic
Inflammation in diabetic retinopathy: possible roles in pathogenesis and potential implications for therapy	2023	Neural Regen Res	10.4103/1673-5374.355743	The title or abstract is not relevant to our research topic
Vitreous web after pars plana vitrectomy and bevacizumab with fluid-air exchange	2011	Semin Ophthalmol	10.3109/08820538.2010.541316	The title or abstract is not relevant to our research topic
Intravitreal anti-vascular endothelial growth factor in early pregnancy and the complex management of advance diabetic retinopathy and maculopathy during pregnancy	2016	Acta Ophthalmol	10.1111/aos.13083	The title or abstract is not relevant to our research topic
Spontaneous relocation of a trapped retrolenticular slow-release dexamethasone implant (Ozurdex) in a silicone oil-filled eye of a pseudophakic patient	2014	Eye (Lond)	10.1038/eye.2014.84	The title or abstract is not relevant to our research topic
An Overview of Pediatric Uveitis	2023	Turk Arch Pediatr	10.5152/TurkArchPediatr.2023.23086	The title or abstract is not relevant to our research topic
Two-Year Outcome of Aflibercept Intravitreal Injection in Vitrectomized Eyes with Diabetic Macular Edema	2022	Clin Ophthalmol	10.2147/OPTH.S352152	The title or abstract is not relevant to our research topic
Effectiveness and tolerability of the fluocinolone acetonide implant in patients with diabetic macular edema in the UAE: 24 and 36-month outcomes	2022	Eur J Ophthalmol	10.1177/11206721221128671	The title or abstract is not relevant to our research topic
Assessment of differential pharmacodynamic effects using optical coherence tomography in neovascular age-related macular degeneration	2012	Invest Ophthalmol Vis Sci	10.1167/iovs.11-8130	The title or abstract is not relevant to our research topic
Prospective, Observational, Multicenter, Real-World Study of the Efficacy, Safety, and Pattern of Use of the Dexamethasone Intravitreal Implant in Diabetic Macular Edema in France: Short-Term Outcomes of LOUVRE 3	2023	Ophthalmol Ther	10.1007/s40123-023-00662-8	The title or abstract is not relevant to our research topic
Prospective evaluation of intravitreal triamcinolone acetonide injection in macular edema associated with retinal vascular disorders	2005	Eur J Ophthalmol	10.1177/112067210501500513	The title or abstract is not relevant to our research topic
Correspondence	2015	Retina	10.1097/IAE.0000000000000790	The title or abstract is not relevant to our research topic
Intravitreal triamcinolone acetonide: valuation of retinal thickness changes measured	2004	Eur J Ophthalmol	10.5301/EJO.2008.3111	The title or abstract is not relevant to our research topic
Triamcinolone acetonide as an adjuvant to membrane peeling surgery: a pilot study	2013	Ophthalmic Surg Lasers Imaging Retina	10.3928/23258160-20121221-11	The title or abstract is not relevant to our research topic
A literature analysis on anti-vascular endothelial growth factor therapy (anti-VEGF) using a bibliometric approach	2019	Naunyn Schmiedebergs Arch Pharmacol	10.1007/s00210-019-01629-y	The title or abstract is not relevant to our research topic
Predictive effect of TCED-HFV grading and imaging biomarkers on anti-VEGF therapy in diabetic macular edema	2023	BMC Ophthalmol	10.1186/s12886-023-02973-7	The title or abstract is not relevant to our research topic
Two cases of diabetic macular edema complicated by an atypical macular hole	2020	BMC Ophthalmol	10.1186/s12886-020-01444-7	The title or abstract is not relevant to our research topic
Inadvertent Subconjunctival Injection of a Dexamethasone Implant	2017	JAMA Ophthalmol	10.1001/jamaophthalmol.2017.0106	The title or abstract is not relevant to our research topic
Anterior chamber migration of dexametasone intravitreal implant (Ozurdex®)	2012	Graefes Arch Clin Exp Ophthalmol	10.1007/s00417-011-1802-x	The title or abstract is not relevant to our research topic
Two-year outcomes of the ranibizumab for edema of the mAcula in diabetes (READ-2) study	2010	Ophthalmology	10.1016/j.ophtha.2010.08.016	The title or abstract is not relevant to our research topic
Effects of Dexamethasone Implant on Multifocal Electroretinography in Central Retinal Vein Occlusion	2018	J Ophthalmic Vis Res	10.4103/jovr.jovr_118_16	The title or abstract is not relevant to our research topic
The 2-Year Leakage Index and Quantitative Microaneurysm Results of the RECOVERY Study: Quantitative Ultra-Widefield Findings in Proliferative Diabetic Retinopathy Treated with Intravitreal Aflibercept	2021	J Pers Med	10.3390/jpm11111126	The title or abstract is not relevant to our research topic
Infographic: residual intraretinal edema after 25-gauge vitrectomy and macular pucker removal: Is intraoperative sustained-release dexamethasone a real treatment option?	2022	Eye (Lond)	10.1038/s41433-021-01533-x	The title or abstract is not relevant to our research topic
Retinal Fluid Volatility Associated With Interval Tolerance and Visual Outcomes in Diabetic Macular Edema in the VISTA Phase III Trial	2021	Am J Ophthalmol	10.1016/j.ajo.2020.11.010	The title or abstract is not relevant to our research topic
Explantation of intraocular lenses in children with juvenile idiopathic arthritis-associated uveitis	2009	J Cataract Refract Surg	10.1016/j.jcrs.2008.09.030	The title or abstract is not relevant to our research topic
Trans-Tenon's retrobulbar triamcinolone acetonide infusion for refractory diabetic macular edema after vitrectomy	2005	Graefes Arch Clin Exp Ophthalmol	10.1007/s00417-005-0045-0	The title or abstract is not relevant to our research topic
Significant vision improvement and successful prevention of recurrence by electroacupuncture in hemiretinal vein occlusion combined with macular edema: A case report	2021	Medicine (Baltimore)	10.1097/MD.0000000000028202	The title or abstract is not relevant to our research topic
Human Herpesvirus-6 corneal Endotheliitis after intravitreal injection of Ranibizumab	2019	BMC Ophthalmol	10.1186/s12886-019-1032-2	The title or abstract is not relevant to our research topic
Intravitreal dexamethasone implant in patients with persistent macular edema of variable etiologies	2014	Ophthalmologica	10.1159/000360304	The title or abstract is not relevant to our research topic
The evaluation of the effectiveness of intra-articular steroid, tenoxicam, and combined steroid-tenoxicam injections in the treatment of patients with knee osteoarthritis	2019	Clin Rheumatol	10.1007/s10067-019-04641-y	The title or abstract is not relevant to our research topic
Intravitreal triamcinolone acetonide in Eales disease	2006	Retina	10.1097/00006982-200602000-00020	The title or abstract is not relevant to our research topic
Short-term effects of intravitreal dexamethasone implant (OZURDEX®) on choroidal thickness in patients with naive branch retinal vein occlusion	2016	Arq Bras Oftalmol	10.5935/0004-2749.20160069	The title or abstract is not relevant to our research topic
Change in cardiac troponin T level after intravitreal anti-vascular endothelial growth factor treatment: Prospective pilot study	2020	Eur J Ophthalmol	10.1177/1120672119832171	The title or abstract is not relevant to our research topic
Optical Coherence Tomography Angiography in Central Retinal Vein Occlusion: Correlation Between the Foveal Avascular Zone and Visual Acuity	2016	Invest Ophthalmol Vis Sci	10.1167/iovs.15-18819	The title or abstract is not relevant to our research topic
Outcomes of Ahmed glaucoma valve implantation for steroid-induced elevated intraocular pressure in patients with retinitis pigmentosa	2018	Int Ophthalmol	10.1007/s10792-017-0657-5	The title or abstract is not relevant to our research topic
Ocular Complications from Retained Intraocular Ointment Discovered 33 Months after Cataract Surgery	2018	Case Rep Ophthalmol	10.1159/000495002	The title or abstract is not relevant to our research topic
Bevacizumab versus triamcinolone for persistent diabetic macular edema: a randomized clinical trial	2020	Graefe's Archive for Clinical and Experimental Ophthalmology	10.1007/s00417-019-04564-z	Monotherapy in the intervention and control group
Intravitreal dexamethasone implant for macular edema secondary to retinal vein occlusion: 12-month follow-up and prognostic factors	2014	Ophthalmologica	10.1159/000364956	The title or abstract is not relevant to our research topic
Reply	2017	Am J Ophthalmol	10.1016/j.ajo.2016.10.016	The title or abstract is not relevant to our research topic
Regression of serous macular detachment after intravitreal triamcinolone acetonide in patients with diabetic macular edema	2005	Am J Ophthalmol	10.1016/j.ajo.2005.03.004	The title or abstract is not relevant to our research topic
Ranibizumab in Diabetic Retinopathy with or without Diabetic Macular Edema	2020	Ophthalmol Retina	10.1016/j.oret.2020.05.020	The title or abstract is not relevant to our research topic
Outcomes of Patients With Active Diabetic Macular Edema at the Time of Cataract Surgery Managed With Intravitreal Anti-Vascular Endothelial Growth Factor Injections	2021	Am J Ophthalmol	10.1016/j.ajo.2021.04.002	The title or abstract is not relevant to our research topic
Real-Life Management of Patients with Retinal Vein Occlusion Using I-Macula Web Platform	2017	J Ophthalmol	10.1155/2017/5601786	The title or abstract is not relevant to our research topic
Re: Staurenghi et al.: Efficacy and safety of ranibizumab 0.5 mg for the treatment of macular edema resulting from uncommon causes: twelve-month findings from PROMETHEUS (Ophthalmology. 2018;125:850-862)	2019	Ophthalmology	10.1016/j.ophtha.2018.12.020	The title or abstract is not relevant to our research topic
Treating chronic noninfectious posterior segment uveitis: the impact of cumulative damage. Proceedings of an expert panel roundtable discussion	2006	Retina	10.1097/01.iae.0000250601.15893.5f	The title or abstract is not relevant to our research topic
Drug delivery methods for posterior segment disease	2007	Curr Opin Ophthalmol	10.1097/ICU.0b013e3281108000	The title or abstract is not relevant to our research topic
Visual functioning and health-related quality of life in diabetic patients about to undergo anti-vascular endothelial growth factor treatment for sight-threatening macular edema	2015	J Diabetes Complications	10.1016/j.jdiacomp.2015.07.026	The title or abstract is not relevant to our research topic
Indocyanine-green-mediated photothrombosis (IMP) with intravitreal triamcinolone acetonide for macular edema secondary to group 2A idiopathic parafoveal telangiectasis without choroidal neovascularization: a pilot study	2007	Graefes Arch Clin Exp Ophthalmol	10.1007/s00417-007-0633-2	The title or abstract is not relevant to our research topic
Short-term outcomes following treatment of recalcitrant cystoid macular edema secondary to radiation maculopathy using intravitreal brolucizumab	2020	Am J Ophthalmol Case Rep	10.1016/j.ajoc.2020.100981	The title or abstract is not relevant to our research topic
Progress of Nanotechnology in Diabetic Retinopathy Treatment	2021	Int J Nanomedicine	10.2147/IJN.S294807	The title or abstract is not relevant to our research topic
A Case of Diabetic Macular Edema with Prominent Chorioretinal Folds	2017	Case Rep Ophthalmol	10.1159/000461574	The title or abstract is not relevant to our research topic
Long-Term Sustained Release from a Biodegradable Photo-Cross-Linked Network for Intraocular Corticosteroid Delivery	2016	Mol Pharm	10.1021/acs.molpharmaceut.6b00358	The title or abstract is not relevant to our research topic
Visual Outcomes Based on Early Response to Anti-Vascular Endothelial Growth Factor Treatment for Diabetic Macular Edema	2018	Ophthalmologica	10.1159/000481711	The title or abstract is not relevant to our research topic
Diffuse intraocular dispersion of triamcinolone particles as a cause of sterile endophthalmitis	2004	Arch Ophthalmol	10.1001/archopht.122.11.1733-a	The title or abstract is not relevant to our research topic
Comparison of Intravitreal Dexamethasone Implant and Ranibizumab in Vitrectomized Eyes with Diabetic Macular Edema	2021	Journal of Ophthalmology	10.1155/2021/8882539	Monotherapy in the intervention and control group
Comparisons of Efficacy of Intravitreal Aflibercept and Ranibizumab in Eyes with Diabetic Macular Edema	2017	Biomed Res Int	10.1155/2017/1747108	The title or abstract is not relevant to our research topic
Birdshot-like chorioretinopathy in common variable immunodeficiency	2012	Retin Cases Brief Rep	10.1097/ICB.0b013e31824f71c8	The title or abstract is not relevant to our research topic
Posterior sub-tenon's bevacizumab injection in diabetic macular edema; a pilot study	2015	Saudi J Ophthalmol	10.1016/j.sjopt.2015.06.002	The title or abstract is not relevant to our research topic
Dexamethasone intravitreal implant in the treatment of persistent uveitic macular edema in the absence of active inflammation	2014	Ophthalmology	10.1016/j.ophtha.2014.04.012	The title or abstract is not relevant to our research topic
Re: 'Fellow eye effect of unilateral intravitreal bevacizumab injection in eyes with diabetic macular edema'	2015	Eye (Lond)	10.1038/eye.2014.265	The title or abstract is not relevant to our research topic
Five-Year Outcomes of Ranibizumab With Prompt or Deferred Laser Versus Laser or Triamcinolone Plus Deferred Ranibizumab for Diabetic Macular Edema	2016	American Journal of Ophthalmology	10.1016/j.ajo.2015.12.025	Without desired outcomes
Efficacy and safety of phacoemulsification cataract surgery with prophylactic vitreous injection of bevacizumab in the treatment of retinopathy: a systematic review and meta-analysis	2022	Ann Palliat Med	10.21037/apm-22-222	The title or abstract is not relevant to our research topic
Transient central retina artery occlusion in patients undergoing intravitreal anti vegf injections	2022	Eur J Ophthalmol	10.1177/11206721211066196	The title or abstract is not relevant to our research topic
Longer-Term Anti-VEGF Therapy Outcomes in Neovascular Age-Related Macular Degeneration, Diabetic Macular Edema, and Vein Occlusion-Related Macular Edema: Clinical Outcomes in 130 247 Eyes	2022	Ophthalmol Retina	10.1016/j.oret.2022.03.021	The title or abstract is not relevant to our research topic
Relief of Cystoid Macular Edema-Induced Focal Axonal Compression with Anti-Vascular Endothelial Growth Factor Treatment	2020	Transl Vis Sci Technol	10.1167/tvst.9.4.18	The title or abstract is not relevant to our research topic
PROLONGED OZURDEX-MACULAR CONTACT FOLLOWING VITRECTOMY FOR MACULAR HOLE	2022	Retin Cases Brief Rep	10.1097/ICB.0000000000000951	The title or abstract is not relevant to our research topic
Submacular Injection of Ranibizumab as a New Surgical Treatment for Refractory Diabetic Macular Edema	2019	J Ophthalmol	10.1155/2019/6274209	The title or abstract is not relevant to our research topic
REal-world treatment outcomes after delayed intRavitreal therapy in center-involving diabetic macular edema - RETORT study	2023	Int J Retina Vitreous	10.1186/s40942-023-00463-y	The title or abstract is not relevant to our research topic
Comment on "Predictors of short-term outcomes related to central subfield foveal thickness after intravitreal bevacizumab for macular edema due to central retinal vein occlusion"	2017	Int J Ophthalmol	10.18240/ijo.2017.09.25	The title or abstract is not relevant to our research topic
Intraocular pressure trends after intravitreal injections of anti-vascular endothelial growth factor agents for diabetic macular edema	2015	Retina	10.1097/IAE.0000000000000371	The title or abstract is not relevant to our research topic
Efficacy of subthreshold micropulse laser combined with ranibizumab in the treatment of diabetic macular edema	2022	Int Ophthalmol	10.1007/s10792-022-02403-5	The title or abstract is not relevant to our research topic
Ocular toxocariasis: clinical features, diagnosis, treatment, and prevention	2014	Asia Pac Allergy	10.5415/apallergy.2014.4.3.134	The title or abstract is not relevant to our research topic
Serological inflammatory factors as biomarkers for anatomic response in diabetic macular edema treated with anti-VEGF	2018	J Diabetes Complications	10.1016/j.jdiacomp.2018.05.006	The title or abstract is not relevant to our research topic
Quantitative Imaging Biomarkers in Age-Related Macular Degeneration and Diabetic Eye Disease: A Step Closer to Precision Medicine	2021	J Pers Med	10.3390/jpm11111161	The title or abstract is not relevant to our research topic
Pupilloplasty to prevent dexamethasone intravitreal implant migration to anterior chamber	2017	BMJ Case Rep	10.1136/bcr-2017-220250	The title or abstract is not relevant to our research topic
Toxic vitreitis outbreak after intravitreal injection	2011	Retina	10.1097/IAE.0b013e31820bde95	The title or abstract is not relevant to our research topic
Intravitreal ranibizumab for macular edema secondary to retinal vein occlusion	2012	Ophthalmologica	10.1159/000334906	The title or abstract is not relevant to our research topic
Intravitreal steroids for macular edema	2009	Surv Ophthalmol	10.1016/j.survophthal.2009.02.010	The title or abstract is not relevant to our research topic
Changes in the ganglion cell complex thickness after anti-VEGF treatment for diabetic macular edema	2020	Arq Bras Oftalmol	10.5935/0004-2749.20200045	The title or abstract is not relevant to our research topic
Intravitreal bevacizumab for radiation-induced cystoid macular oedema in patients with nasopharyngeal carcinoma: a clinical series	2013	Ophthalmologica	10.1159/000348630	The title or abstract is not relevant to our research topic
Response of Postoperative and Chronic Uveitic Cystoid Macular Edema to a Dexamethasone-Based Intravitreal Implant (Ozurdex)	2016	J Ocul Pharmacol Ther	10.1089/jop.2016.0035	The title or abstract is not relevant to our research topic
Systemic bevacizumab leads to resolution of diabetic macular edema	2010	Retin Cases Brief Rep	10.1097/ICB.0b013e3181b86238	The title or abstract is not relevant to our research topic
Influence of baseline diabetic retinopathy status on initial anatomical response of intravitreal ranibizumab therapy for diabetic macular oedema	2017	Eye (Lond)	10.1038/eye.2017.69	The title or abstract is not relevant to our research topic
Ranibizumab Pretreatment in Vitrectomy with Internal Limiting Membrane Peeling on Diabetic Macular Edema in Severe Proliferative Diabetic Retinopathy	2020	Diabetes Ther	10.1007/s13300-020-00822-0	The title or abstract is not relevant to our research topic
[Fluocinolone acetonide (ILUVIEN®) micro-implant for chronic diabetic macular edema]	2015	J Fr Ophtalmol	10.1016/j.jfo.2014.09.007	The title or abstract is not relevant to our research topic
Comparison of Ranibizumab versus Aflibercept in Treating Macular Edema among Patients with Serous Retinal Detachment Secondary to Branch Retinal Vein Occlusion	2021	Ocul Immunol Inflamm	10.1080/09273948.2019.1681474	The title or abstract is not relevant to our research topic
[Anti-VEGF treatment for retinal angiomatous proliferation]	2008	Ophthalmologe	10.1007/s00347-008-1785-0	The title or abstract is not relevant to our research topic
Ranibizumab Alters Levels of Intraocular Soluble Cytokine Receptors in Patients with Diabetic Macular Edema	2020	Curr Eye Res	10.1080/02713683.2019.1665187	The title or abstract is not relevant to our research topic
Outcome of intravitreal Avastin® injections in patients with macular oedema in Uganda: a cohort study	2022	Eye (Lond)	10.1038/s41433-022-02006-5	The title or abstract is not relevant to our research topic
Efficacy and complications of intravitreal injection of triamcinolone acetonide for refractory cystoid macular edema associated with intraocular inflammation	2008	Jpn J Ophthalmol	10.1007/s10384-008-0574-2	The title or abstract is not relevant to our research topic
Effects of Intravitreal Aflibercept on Galectin-1 and Vascular Endothelial Growth Factor-A Plasma Levels in Patients with Diabetic Retinopathy	2018	Curr Eye Res	10.1080/02713683.2017.1403632	The title or abstract is not relevant to our research topic
Translating evidence into practice: recommendations by a UK expert panel on the use of aflibercept in diabetic macular oedema	2020	Eye (Lond)	10.1038/s41433-019-0615-8	The title or abstract is not relevant to our research topic
Rapid resolution of macular edema associated with central retinal vein occlusion using ranibizumab after failure with multiple bevacizumab injections	2011	Semin Ophthalmol	10.3109/08820538.2011.622339	The title or abstract is not relevant to our research topic
Regression of radiation-induced macular edema after systemic bevacizumab	2007	Can J Ophthalmol	10.3129/i07-140	The title or abstract is not relevant to our research topic
Topical NSAIDs, intravitreal dexamethasone and peribulbar triamcinolone for pseudophakic macular edema	2021	BMC Ophthalmol	10.1186/s12886-021-02132-w	The title or abstract is not relevant to our research topic
Difference in Treatment Effect Between Intravitreal Aflibercept Injection and Laser by Baseline Factors in Diabetic Macular Edema	2019	Ophthalmic Surg Lasers Imaging Retina	10.3928/23258160-20190301-06	The title or abstract is not relevant to our research topic
[Steroid therapy of oedematous and neovascular eye diseases]	2003	Klin Monbl Augenheilkd	10.1055/s-2003-40277	The title or abstract is not relevant to our research topic
Postcataract surgical inflammation	2012	Curr Opin Ophthalmol	10.1097/ICU.0b013e32834cd60e	The title or abstract is not relevant to our research topic
Effect of leaking perifoveal microaneurysms on resolution of diabetic macular edema treated by combination therapy using anti-vascular endothelial growth factor and short pulse focal/grid laser photocoagulation	2017	Jpn J Ophthalmol	10.1007/s10384-016-0483-8	The title or abstract is not relevant to our research topic
Influence of Intravitreal Therapy on Choroidal Thickness in Patients with Diabetic Macular Edema	2023	Journal of Clinical Medicine	10.3390/jcm12010348	Non-comparative studies
Intravitreal versus sub-tenon posterior triamcinolone injection in bilateral diffuse diabetic macular edema	2011	Ophthalmologica	10.1159/000324714	The title or abstract is not relevant to our research topic
Erratum: Clinical Decision-Making when Treating Diabetic Macular Edema Patients with dexamethasone Intravitreal Implants	2018	Ophthalmologica	10.1159/000490157	The title or abstract is not relevant to our research topic
Significant reduction of diabetic macular edema following intravitreal ranibizumab injection in the fellow eye	2014	Int Ophthalmol	10.1007/s10792-014-9921-0	The title or abstract is not relevant to our research topic
Central retinal vein occlusion following hypobaric chamber exposure	2013	Aviat Space Environ Med	10.3357/asem.3656.2013	The title or abstract is not relevant to our research topic
Morphological and Functional Outcomes after Intravitreal Dexamethasone Injection for Macular Edema in Patients with Central Vein Occlusion at 48-Week Follow-Up	2020	J Ophthalmol	10.1155/2020/6830148	The title or abstract is not relevant to our research topic
Prediction of Anti-VEGF Response in Diabetic Macular Edema After 1 Injection	2017	J Vitreoretin Dis	10.1177/2474126416682569	The title or abstract is not relevant to our research topic
Currently Used Biologic Agents in the Management of Behcet's Syndrome	2015	Curr Med Chem	10.2174/0929867322666150209161448	The title or abstract is not relevant to our research topic
Anatomic Response to Intravitreal Dexamethasone Implant and Baseline Aqueous Humor Cytokine Levels in Diabetic Macular Edema	2019	Invest Ophthalmol Vis Sci	10.1167/iovs.18-26215	The title or abstract is not relevant to our research topic
Diabetic macular edema treated with intravitreal aflibercept injection after treatment with other anti-VEGF agents (SWAP-TWO study): 6-month interim analysis	2019	Int J Retina Vitreous	10.1186/s40942-019-0167-x	The title or abstract is not relevant to our research topic
Changes in retinal ischaemic index correlate with recalcitrant macular oedema in retinal vein occlusion: WAVE study	2018	Br J Ophthalmol	10.1136/bjophthalmol-2017-311475	The title or abstract is not relevant to our research topic
Early versus late intravitreal triamcinolone acetonide for macular edema associated with branch retinal vein occlusion	2007	Korean J Ophthalmol	10.3341/kjo.2007.21.1.18	The title or abstract is not relevant to our research topic
Aggressive retinal astrocytoma associated with tuberous sclerosis	2012	Clin Ophthalmol	10.2147/OPTH.S31759	The title or abstract is not relevant to our research topic
Ultra wide field angiography in the diagnosis of aneurysmal retinal telangiectasia: a case report	2009	Semin Ophthalmol	10.1080/08820530802519964	The title or abstract is not relevant to our research topic
Variable phenotypes in patients diagnosed with idiopathic multifocal choroiditis	2006	Clin Exp Ophthalmol	10.1111/j.1442-9071.2006.01191.x	The title or abstract is not relevant to our research topic
A review of ten years of experience using dexamethasone intravitreal implants (Ozurdex) for uveitis	2023	Eur Rev Med Pharmacol Sci	10.26355/eurrev_202303_31535	The title or abstract is not relevant to our research topic
Intravitreal injection versus systematic treatment in patients with uveitis undergoing cataract surgery: a systematic review and meta-analysis	2023	Graefes Arch Clin Exp Ophthalmol	10.1007/s00417-022-05852-x	The title or abstract is not relevant to our research topic
[Statement of the German Ophthalmological Society, the Retina Society and the Professional Association of German Ophthalmologists for intravitreal treatment of macular edema in uveitis (as of 02. 07. 2014)]	2014	Klin Monbl Augenheilkd	10.1055/s-0034-1382893	The title or abstract is not relevant to our research topic
Twelve-Month Results of a Single or Multiple Dexamethasone Intravitreal Implant for Macular Edema following Uncomplicated Phacoemulsification	2015	Biomed Res Int	10.1155/2015/362564	The title or abstract is not relevant to our research topic
Intravitreal triamcinolone acetonide in eyes with cystoid macular edema associated with central retinal vein occlusion	2004	Am J Ophthalmol	10.1016/j.ajo.2003.11.053	The title or abstract is not relevant to our research topic
Change of Optical Coherence Tomography Morphology and Associated Structural Outcome in Diabetic Macular Edema after Ranibizumab Treatment	2022	J Pers Med	10.3390/jpm12040611	The title or abstract is not relevant to our research topic
Which Explanatory Variables Contribute to the Classification of Good Visual Acuity over Time in Patients with Branch Retinal Vein Occlusion with Macular Edema Using Machine Learning?	2022	J Clin Med	10.3390/jcm11133903	The title or abstract is not relevant to our research topic
Nepafenac 0.1% plus dexamethasone 0.1% versus dexamethasone alone: effect on macular swelling after cataract surgery	2014	J Cataract Refract Surg	10.1016/j.jcrs.2013.12.023	The title or abstract is not relevant to our research topic
Correlation between anterior chamber flare changes and diabetic macular edema after intravitreal injection of ranibizumab and aflibercept	2020	Jpn J Ophthalmol	10.1007/s10384-019-00698-z	The title or abstract is not relevant to our research topic
The efficacy of intravitreal dexamethasone implant as the first-line treatment for retinal vein occlusion-related macular edema in a real-life scenario	2018	Indian J Ophthalmol	10.4103/ijo.IJO_1259_17	The title or abstract is not relevant to our research topic
Comparison of Inflammatory and Angiogenic Factors in the Aqueous Humor of Vitrectomized and Non-Vitrectomized Eyes in Diabetic Macular Edema Patients	2021	Front Med (Lausanne)	10.3389/fmed.2021.699254	The title or abstract is not relevant to our research topic
Intravitreal Anti-Vascular Endothelial Growth Factor Therapy for Diabetic Macular Edema in Clinical Practice of Single Center: Three-Year Outcomes	2021	Ophthalmic Res	10.1159/000512300	The title or abstract is not relevant to our research topic
Infectious crystalline keratopathy associated with intravitreal and posterior sub-Tenon triamcinolone acetonide injections	2006	Br J Ophthalmol	10.1136/bjo.2005.087270	The title or abstract is not relevant to our research topic
Elevated Intraocular Pressure After Intravitreal Steroid Injection in Diabetic Macular Edema: Monitoring and Management	2016	Ophthalmol Ther	10.1007/s40123-016-0052-8	The title or abstract is not relevant to our research topic
A retrospective study of the influence of the vitreomacular interface on macular oedema secondary to retinal vein occlusion	2017	Br J Ophthalmol	10.1136/bjophthalmol-2016-309747	The title or abstract is not relevant to our research topic
Topical NSAIDs and Oral Acetazolamide for Macular Edema after Uncomplicated Phacoemulsification: Outcome and Predictors of Non-Response	2022	J Clin Med	10.3390/jcm11195537	The title or abstract is not relevant to our research topic
Combination therapy for macular edema secondary to retinal vein occlusion	2013	Ophthalmic Surg Lasers Imaging Retina	10.3928/23258160-20130909-02	The title or abstract is not relevant to our research topic
En Face Spectral-Domain Optical Coherence Tomography Imaging of Outer Retinal Hard Exudates in Diabetic Macular Edema Based on Optical Coherence Tomography Patterns	2016	Ophthalmic Surg Lasers Imaging Retina	10.3928/23258160-20160324-02	The title or abstract is not relevant to our research topic
Intravitreal ranibizumab (lucentis) for the treatment of diabetic macular edema: a systematic review and meta-analysis of randomized clinical control trials	2012	Curr Eye Res	10.3109/02713683.2012.675616	The title or abstract is not relevant to our research topic
Microperimetric changes after intravitreal triamcinolone acetonide injection for macular edema due to central retinal vein occlusion	2010	Retina	10.1097/IAE.0b013e3181dcfbe7	The title or abstract is not relevant to our research topic
Optical coherence tomography findings as a predictor of clinical course in patients with branch retinal vein occlusion treated with ranibizumab	2018	PLoS One	10.1371/journal.pone.0199552	The title or abstract is not relevant to our research topic
Multimodal imaging of two cases of retinal vein occlusion secondary to Waldenstrom macroglobulinemia	2022	Eur J Ophthalmol	10.1177/1120672121991389	The title or abstract is not relevant to our research topic
THE LONG-TERM EFFECT OF CYSTOTOMY WITH FIBRINOGEN CLOT REMOVAL FOR A CYSTOID MACULAR EDEMA SECONDARY TO IDIOPATHIC MACULAR TELANGIECTASIA TYPE 1: A CASE REPORT	2023	Retin Cases Brief Rep	10.1097/ICB.0000000000001117	The title or abstract is not relevant to our research topic
Cistoid macular edema as first manifestation of sarcoidosis	2014	Int Ophthalmol	10.1007/s10792-013-9888-2	The title or abstract is not relevant to our research topic
Anatomical and visual outcome of intravitreal bevacizumab (Avastin) in patients with diabetic macular edema	2016	Nepal J Ophthalmol	10.3126/nepjoph.v8i1.16157	The title or abstract is not relevant to our research topic
[Posterior scleritis simulating acute posterior multifocal placoid pigment epitheliopathy]	2004	J Fr Ophtalmol	10.1016/s0181-5512(04)96115-3	The title or abstract is not relevant to our research topic
Drug interactions of carbonic anhydrase inhibitors and activators	2024	Expert Opin Drug Metab Toxicol	10.1080/17425255.2024.2328152	The title or abstract is not relevant to our research topic
Angiographically Documented Macular Ischemia after Single Bevacizumab for Macular Edema Secondary to Central Retinal Vein Occlusion	2017	Yonsei Med J	10.3349/ymj.2017.58.3.676	The title or abstract is not relevant to our research topic
Commentary on "Intravitreal dexamethasone implant for management of treatment-naïve retinal vein occlusion"	2018	Indian J Ophthalmol	10.4103/ijo.IJO_498_18	The title or abstract is not relevant to our research topic
[Multicenter Ozurdex® assessment for diabetic macular edema: MOZART study]	2014	J Fr Ophtalmol	10.1016/j.jfo.2014.03.001	The title or abstract is not relevant to our research topic
Intravitreal bevacizumab treatment for refractory diabetic macular edema	2008	Journal of Ocular Pharmacology and Therapeutics	10.1089/jop.2007.0128	Non-comparative studies
CLINICAL FEATURES OF TREATED AND UNTREATED TYPE 1 IDIOPATHIC MACULAR TELANGIECTASIA WITHOUT THE OCCURRENCE OF SECONDARY CHOROIDAL NEOVASCULARIZATION FOLLOWED FOR 2 YEARS IN JAPANESE PATIENTS	2018	Retina	10.1097/IAE.0000000000001724	The title or abstract is not relevant to our research topic
Optical Coherence Tomography Measurements in Type 1 Diabetic Subjects with Low and Moderate Daily Physical Activity	2023	Rom J Ophthalmol	10.22336/rjo.2023.54	The title or abstract is not relevant to our research topic
Dexamethasone implant with fixed or individualized regimen in the treatment of diabetic macular oedema: six-month outcomes of the UDBASA study	2017	Acta Ophthalmol	10.1111/aos.13395	The title or abstract is not relevant to our research topic
Association of Plasma Semaphorin 3A With Phenotypes of Diabetic Retinopathy and Nephropathy	2016	Invest Ophthalmol Vis Sci	10.1167/iovs.16-19468	The title or abstract is not relevant to our research topic
Comparative Effectiveness Trial for Diabetic Macular Edema: Three Comparisons for the Price of 1 Study From the Diabetic Retinopathy Clinical Research Network	2015	JAMA Ophthalmol	10.1001/jamaophthalmol.2015.1880	The title or abstract is not relevant to our research topic
Clinical risk factors for poor anatomic response to ranibizumab in neovascular age-related macular degeneration	2014	Open Ophthalmol J	10.2174/1874364101408010003	The title or abstract is not relevant to our research topic
Intravitreal bevacizumab combined with/without triamcinolone acetonide in single injection for treatment of diabetic macular edema	2011	Chinese Medical Journal	10.3760/cma.j.issn.0366-6999.2011.03.006	Without desired outcomes
Prediction of anti-VEGF efficacy in diabetic macular oedema using intraocular cytokines and macular optical coherence tomography	2022	Acta Ophthalmol	10.1111/aos.15008	The title or abstract is not relevant to our research topic
Real-world experience with 0.2 μg/day fluocinolone acetonide intravitreal implant (ILUVIEN) in the United Kingdom	2017	Eye (Lond)	10.1038/eye.2017.125	The title or abstract is not relevant to our research topic
Intravitreal Bevacizumab with or without Triamcinolone for Wet Age-related Macular Degeneration: Twelve-month Results of a Prospective, Randomized Investigation	2018	Middle East Afr J Ophthalmol	10.4103/meajo.MEAJO_292_16	Not DME patients
SPECTRAL DOMAIN OPTICAL COHERENCE TOMOGRAPHY BIOMARKERS OF RETINAL HYPERPERMEABILITY AND CHOROIDAL INFLAMMATION AS PREDICTORS OF SHORT-TERM FUNCTIONAL AND ANATOMICAL OUTCOMES IN EYES WITH DIABETIC MACULAR EDEMA TREATED WITH INTRAVITREAL BEVACIZUMAB	2022	Retina	10.1097/IAE.0000000000003361	The title or abstract is not relevant to our research topic
Intravitreal methotrexate and fluocinolone acetonide implantation for Vogt-Koyanagi-Harada uveitis	2020	Am J Ophthalmol Case Rep	10.1016/j.ajoc.2020.100859	The title or abstract is not relevant to our research topic
Rebound effect after intravitreal dexamethasone implant for the treatment of macular edema secondary to central retinal vein occlusion	2012	J Ocul Pharmacol Ther	10.1089/jop.2012.0016	The title or abstract is not relevant to our research topic
Effect of interferon α2a in cystoid macular edema due to intraocular infection	2015	Eur J Ophthalmol	10.5301/ejo.5000591	The title or abstract is not relevant to our research topic
Long-Term Safety and Efficacy of Adalimumab in Patients with Noninfectious Intermediate Uveitis, Posterior Uveitis, or Panuveitis	2021	Ophthalmology	10.1016/j.ophtha.2020.10.036	The title or abstract is not relevant to our research topic
Intraocular methotrexate in the treatment of uveitis and uveitic cystoid macular edema	2009	Ophthalmology	10.1016/j.ophtha.2008.10.033	The title or abstract is not relevant to our research topic
Combination therapy with intravitreal bevacizumab and macular grid and scatter laser photocoagulation in patients with macular edema secondary to branch retinal vein occlusion	2015	J Ocul Pharmacol Ther	10.1089/jop.2014.0069	The title or abstract is not relevant to our research topic
Optical Coherence Tomography Angiography Analysis of the Foveal Avascular Zone and Macular Vessel Density After Anti-VEGF Therapy in Eyes With Diabetic Macular Edema and Retinal Vein Occlusion	2017	Invest Ophthalmol Vis Sci	10.1167/iovs.16-20579	The title or abstract is not relevant to our research topic
Case Report: Intravitreal dexamethasone implant as adjuvant treatment for taxane-related cystoid macular edema	2022	Front Ophthalmol (Lausanne)	10.3389/fopht.2022.972623	The title or abstract is not relevant to our research topic
Intravitreal fluocinolone acetonide implant for the treatment of persistent post-surgical cystoid macular edema in vitrectomized eyes	2023	Eur J Ophthalmol	10.1177/11206721211046718	The title or abstract is not relevant to our research topic
Clinical pharmacology of intravitreal anti-VEGF drugs	2018	Eye (Lond)	10.1038/s41433-018-0021-7	The title or abstract is not relevant to our research topic
Advances in the treatment of diabetic retinopathy	2011	Saudi J Ophthalmol	10.1016/j.sjopt.2011.01.005	The title or abstract is not relevant to our research topic
Early effects of dexamethasone implant on macular morphology and visual function in patients with macular edema secondary to retinal vein occlusion	2014	Ophthalmologica	10.1159/000366232	The title or abstract is not relevant to our research topic
Effect of glycosylated hemoglobin on response to ranibizumab therapy in diabetic macular edema: real-world outcomes in 312 patients	2018	Can J Ophthalmol	10.1016/j.jcjo.2017.10.008	The title or abstract is not relevant to our research topic
Re: Boyer et al.: Three-year, randomized, sham-controlled trial of dexamethasone intravitreal implant in patients with diabetic macular edema (Ophthalmology 2014;121:1904-14)	2015	Ophthalmology	10.1016/j.ophtha.2014.08.016	The title or abstract is not relevant to our research topic
A case of cystoid macular edema associated with Paclitaxel chemotherapy	2012	Korean J Ophthalmol	10.3341/kjo.2012.26.5.388	The title or abstract is not relevant to our research topic
Central Retinal Vein Occlusion in a 46-Year-Old Man with COVID-19: Case Report and Review of the Literature	2021	Case Rep Ophthalmol	10.1159/000517417	The title or abstract is not relevant to our research topic
A comparison of the effect of intravitreal dexamethasone implant on macular and branch retinal vein occlusion. A real life experience	2020	Eur J Ophthalmol	10.1177/1120672120934982	The title or abstract is not relevant to our research topic
Cost-effectiveness of Aflibercept, Bevacizumab, and Ranibizumab for Diabetic Macular Edema Treatment: Analysis From the Diabetic Retinopathy Clinical Research Network Comparative Effectiveness Trial	2016	JAMA Ophthalmol	10.1001/jamaophthalmol.2016.1669	The title or abstract is not relevant to our research topic
Diabetic macular edema and proliferative diabetic retinopathy treated with anti-vascular endothelial growth factor under the reimbursement policy in Taiwan	2022	Sci Rep	10.1038/s41598-021-04593-x	The title or abstract is not relevant to our research topic
Significant elevation of aqueous endothelin-1 in central retinal vein occlusion	2021	PLoS One	10.1371/journal.pone.0252530	The title or abstract is not relevant to our research topic
[Treatment of diabetic macular oedema with the VEGF inhibitors ranibizumab and bevacizumab: conclusions from basic in vitro studies]	2014	Klin Monbl Augenheilkd	10.1055/s-0033-1360360	The title or abstract is not relevant to our research topic
Diffuse choroidal hemangioma associated with exudative retinal detachment in a Sturge-Weber syndrome case: photodynamic therapy and intravitreous bevacizumab	2015	Photodiagnosis Photodyn Ther	10.1016/j.pdpdt.2014.12.002	The title or abstract is not relevant to our research topic
Cataract surgery with primary intraocular lens implantation in children with uveitis: long-term outcomes	2011	J Cataract Refract Surg	10.1016/j.jcrs.2011.05.037	The title or abstract is not relevant to our research topic
Reversible opacification of a hydrophilic acrylic intraocular lens	2012	J Cataract Refract Surg	10.1016/j.jcrs.2011.08.027	The title or abstract is not relevant to our research topic
Anti-VEGF Agents and the Risk of Arteriothrombotic Events	2018	Asia Pac J Ophthalmol (Phila)	10.22608/APO.2017495	The title or abstract is not relevant to our research topic
South Asian diabetic macular oedema treated with ranibizumab (ADMOR)-real-life experience	2016	Eye (Lond)	10.1038/eye.2015.209	The title or abstract is not relevant to our research topic
Optical Coherence Tomography Angiographic Evaluation of Macular Vessel Density in Diabetic Macular Edema After Intravitreal Dexamethasone Implants: A Prospective Interventional Trial	2023	Ophthalmic Surg Lasers Imaging Retina	10.3928/23258160-20230221-02	The title or abstract is not relevant to our research topic
Intravitreal Ranibizumab for diabetic macular edema with prompt versus deferred laser treatment: 5-year randomized trial results	2015	Ophthalmology	10.1016/j.ophtha.2014.08.047	The title or abstract is not relevant to our research topic
Evolving strategies in the management of diabetic macular edema: clinical trials and current management	2013	Can J Ophthalmol	10.1016/j.jcjo.2012.11.012	The title or abstract is not relevant to our research topic
Preclinical aspects of anti-VEGF agents for the treatment of wet AMD: ranibizumab and bevacizumab	2011	Eye (Lond)	10.1038/eye.2011.66	The title or abstract is not relevant to our research topic
Effect of Regulatory Requirement for Patient-Specific Prescriptions for Off-Label Medications on the Use of Intravitreal Bevacizumab	2016	JAMA Ophthalmol	10.1001/jamaophthalmol.2015.4331	The title or abstract is not relevant to our research topic
Amiodarone: A potential risk factor for retinal phototoxicity	2016	Am J Ophthalmol Case Rep	10.1016/j.ajoc.2016.12.019	The title or abstract is not relevant to our research topic
One-year outcome of bevacizumab therapy for chronic macular edema in central and branch retinal vein occlusions in real-world clinical practice in the UK	2015	Clin Ophthalmol	10.2147/OPTH.S89147	The title or abstract is not relevant to our research topic
Tocilizumab and Aflibercept as a Treatment Option for Refractory Macular Edema after Acute Retinal Necrosis	2023	Ocul Immunol Inflamm	10.1080/09273948.2021.2024580	The title or abstract is not relevant to our research topic
Dexamethasone intravitreal implant in the silicone oil-filled eye for the treatment for recurrent macular oedema associated with ankylosing spondylitis: a case report	2013	Acta Ophthalmol	10.1111/aos.12080	The title or abstract is not relevant to our research topic
Efficacy of intravitreal dexamethasone implant in persistent diabetic macular edema after primary treatment with intravitreal ranibizumab	2019	Journal of Current Ophthalmology	10.1016/j.joco.2019.03.002	Non-comparative studies
Effect of dexamethasone intravitreal implant for refractory and treatment-naive diabetic macular edema in Taiwanese patients	2021	J Chin Med Assoc	10.1097/JCMA.0000000000000483	The title or abstract is not relevant to our research topic
Expert Panel Consensus for Addressing Anti-VEGF Treatment Challenges of Diabetic Macular Edema in Spain	2022	Clin Ophthalmol	10.2147/OPTH.S374763	The title or abstract is not relevant to our research topic
Ranibizumab: A Review of Its Use in the Treatment of Diabetic Retinopathy in Patients With Diabetic Macular Edema	2016	J Pharm Technol	10.1177/8755122515599552	The title or abstract is not relevant to our research topic
Use of ziv-aflibercept in diabetic macular edema in a Ghanaian population	2022	Eye (Lond)	10.1038/s41433-022-02005-6	The title or abstract is not relevant to our research topic
Bilateral choroidal neovascularization associated with gyrate atrophy managed with intravitreal bevacizumab	2018	Int Ophthalmol	10.1007/s10792-017-0579-2	The title or abstract is not relevant to our research topic
Comparison of intravitreal anti-vascular endothelial growth factor agents and treatment results in Irvine-Gass syndrome	2020	Int J Ophthalmol	10.18240/ijo.2020.10.12	The title or abstract is not relevant to our research topic
Relationship between aqueous humor cytokine level changes and retinal vascular changes after intravitreal aflibercept for diabetic macular edema	2018	Sci Rep	10.1038/s41598-018-35036-9	The title or abstract is not relevant to our research topic
Single-dose Effect of Intravitreal Dexamethasone Implant for Post-vitrectomy Macular Edema under Silicone Oil	2023	Ocul Immunol Inflamm	10.1080/09273948.2021.1970779	The title or abstract is not relevant to our research topic
[Preliminary clinical observations of the effect of posterior continuous curvilinear capsulorhexis with intraocular lens optic capture in the treatment of pediatric cataract]	2020	Zhonghua Yan Ke Za Zhi	10.3760/cma.j.cn112142-20190628-00351	The title or abstract is not relevant to our research topic
Acute Kidney Injury from Intravitreal Anti-vascular Endothelial Growth Factor Drugs: A Systematic Review and Meta-analysis of Randomized Controlled Trials	2023	BioDrugs	10.1007/s40259-023-00621-6	The title or abstract is not relevant to our research topic
Intravitreal bevacizumab and dexamethasone implant for treatment of chronic diabetic macular edema	2017	Cutaneous and Ocular Toxicology	10.3109/15569527.2015.1127254	Non-comparative studies
Comparison of two doses of intravitreal bevacizumab as primary treatment for macular edema secondary to central retinal vein occlusion: results of the pan American collaborative retina study group at 24 months	2010	Retina	10.1097/IAE.0b013e3181cea68d	The title or abstract is not relevant to our research topic
[Central Retinal Vein Occlusion accompanied by positive testing of serum antineutrophil cytoplasmic antibodies (c-ANCA)]	2008	Ophthalmologe	10.1007/s00347-008-1770-7	The title or abstract is not relevant to our research topic
The Effect of Anti-Vascular Endothelial Growth Factor on Retinal Microvascular Changes in Diabetic Macular Edema Using Swept-Source Optical Coherence Tomography Angiography	2020	Clin Ophthalmol	10.2147/OPTH.S270410	The title or abstract is not relevant to our research topic
Clinical implications of serous retinal detachment in branch retinal vein occlusion and response after primary intravitreal bevacizumab injection	2013	J Ocul Pharmacol Ther	10.1089/jop.2012.0140	The title or abstract is not relevant to our research topic
Dexamethasone Intravitreal Implant Rescue Treatment for Bevacizumab Refractory Macular Edema Secondary to Branch Retinal Vein Occlusion	2017	Korean J Ophthalmol	10.3341/kjo.2017.31.2.108	Without desired outcomes
Retrobulbar injection of methylprednisolone in diffuse diabetic macular edema	2004	Retina	10.1097/00006982-200412000-00010	The title or abstract is not relevant to our research topic
Secondary ocular hypertension after intravitreal injection with 2 mg or 4 mg of triamcinolone in retinal vein occlusion	2010	J Ocul Pharmacol Ther	10.1089/jop.2010.0039	The title or abstract is not relevant to our research topic
Suprachoroidal delivery enables targeting, localization and durability of small molecule suspensions	2022	J Control Release	10.1016/j.jconrel.2022.05.061	The title or abstract is not relevant to our research topic
Trends in the Care of Diabetic Macular Edema: Analysis of a National Cohort	2016	PLoS One	10.1371/journal.pone.0149450	The title or abstract is not relevant to our research topic
Repeatability of Optical Coherence Tomography Angiography Measurements in Patients with Retinal Vein Occlusion	2021	Korean J Ophthalmol	10.3341/kjo.2020.0143	The title or abstract is not relevant to our research topic
Switching to Aflibercept in Diabetic Macular Edema after Unsatisfactory Response to Other Anti-vascular Endothelial Growth Factor Drugs	2019	Korean J Ophthalmol	10.3341/kjo.2018.0037	The title or abstract is not relevant to our research topic
Postoperative complications of combined phacoemulsification and pars plana vitrectomy in diabetic retinopathy patients	2022	Front Med (Lausanne)	10.3389/fmed.2022.978346	The title or abstract is not relevant to our research topic
Real-World Persistence and Treatment Interval in Patients with Diabetic Macular Edema Treated with Anti-Vascular Endothelial Growth Factors in the USA	2023	Ophthalmol Ther	10.1007/s40123-023-00750-9	The title or abstract is not relevant to our research topic
Intravitreal versus retrobulbar injections of triamcinolone for macular edema associated with branch retinal vein occlusion	2005	Am J Ophthalmol	10.1016/j.ajo.2004.12.087	The title or abstract is not relevant to our research topic
Movement of intraretinal fluid from distant branch retinal vein occlusion to the submacular space	2013	Clin Ophthalmol	10.2147/OPTH.S40198	The title or abstract is not relevant to our research topic
Retrospective analysis of the efficacy of early switching from bevacizumab to aflibercept or ranibizumab in diabetic macular edema	2022	Eur J Ophthalmol	10.1177/11206721221137164	The title or abstract is not relevant to our research topic
Pharmacotherapeutic management of macular edema in diabetic subjects undergoing cataract surgery	2018	Expert Opin Pharmacother	10.1080/14656566.2018.1516206	The title or abstract is not relevant to our research topic
Dexamethasone implant in diabetic macular edema in real-life situations	2016	Eye (Lond)	10.1038/eye.2016.191	The title or abstract is not relevant to our research topic
Comparación de la efectividad de ranibizumab intravítreo para el tratamiento del edema macular diabético en ojos vitrectomizados y no vitrectomizados	2017	Ophthalmologica	10.1159/000477513	The title or abstract is not relevant to our research topic
Optical Coherence Tomography Biomarkers Predicting Visual Acuity Change after Intravitreal Bevacizumab Injections for Macular Edema Secondary to Branch Retinal Vein Occlusion	2022	Ophthalmologica	10.1159/000519373	The title or abstract is not relevant to our research topic
Periocular triamcinolone acetonide as treatment for macular edema secondary to branch vein occlusion associated with retinal arteriovenous malformation	2006	Retina	10.1097/01.iae.0000254887.63519.d8	The title or abstract is not relevant to our research topic
Acute and subacute macular and peripapillary angiographic changes in choroidal and retinal blood flow post-intravitreal injections	2021	Sci Rep	10.1038/s41598-021-98850-8	The title or abstract is not relevant to our research topic
Effectiveness of Intravitreal Ranibizumab in Nonvitrectomized and Vitrectomized Eyes with Diabetic Macular Edema: A Two-Year Retrospective Analysis	2020	J Ophthalmol	10.1155/2020/2561251	The title or abstract is not relevant to our research topic
Early treatment response of fluocinolone (retisert) implantation in patients with uveitic macular edema: an optical coherence tomography study	2013	Retina	10.1097/IAE.0b013e31826d36dd	The title or abstract is not relevant to our research topic
A functional, nonfunctioning Retisert implant	2011	Ocul Immunol Inflamm	10.3109/09273948.2011.568661	The title or abstract is not relevant to our research topic
Changes of focal macular and full-field electroretinograms after intravitreal aflibercept in patients with central retinal vein occlusion	2020	Doc Ophthalmol	10.1007/s10633-020-09762-3	The title or abstract is not relevant to our research topic
Posterior Subtenon's Capsule Triamcinolone Acetonide Injection for the Treatment of Diabetic Macular Edema	2015	J Ocul Pharmacol Ther	10.1089/jop.2014.0130	The title or abstract is not relevant to our research topic
Comparison of efficacy of conbercept, aflibercept, and ranibizumab ophthalmic injection in the treatment of macular edema caused by retinal vein occlusion: a Meta-analysis	2023	Int J Ophthalmol	10.18240/ijo.2023.07.21	The title or abstract is not relevant to our research topic
Retinal racemose hemangioma with retinal artery macroaneurysm: Optical coherence tomography angiography (OCTA) findings	2018	Am J Ophthalmol Case Rep	10.1016/j.ajoc.2018.06.018	The title or abstract is not relevant to our research topic
Aflibercept and navigated versus conventional laser in diabetic macular oedema: a 12-month randomized clinical trial	2020	Acta Ophthalmol	10.1111/aos.14266	The title or abstract is not relevant to our research topic
Association of retinal sensitivity and morphology during antiangiogenic treatment of retinal vein occlusion over one year	2009	Ophthalmology	10.1016/j.ophtha.2009.05.001	The title or abstract is not relevant to our research topic
Sustained Benefits from Ranibizumab for Central Retinal Vein Occlusion with Macular Edema: 24-Month Results of the CRYSTAL Study	2018	Ophthalmol Retina	10.1016/j.oret.2017.05.016	The title or abstract is not relevant to our research topic
Intravitreal Dexamethasone Implant for Treatment of Serous Macular Detachment in Central Retinal Vein Occlusion	2017	J Ocul Pharmacol Ther	10.1089/jop.2016.0187	The title or abstract is not relevant to our research topic
Effects of the epiretinal membrane on the outcomes of intravitreal dexamethasone implantation for macular edema secondary to branch retinal vein occlusion	2023	Arq Bras Oftalmol	10.5935/0004-2749.20230011	The title or abstract is not relevant to our research topic
A randomized trial comparing the efficacy and safety of intravitreal triamcinolone with observation to treat vision loss associated with macular edema secondary to central retinal vein occlusion: the Standard Care vs Corticosteroid for Retinal Vein Occlusion (SCORE) study report 5	2009	Arch Ophthalmol	10.1001/archophthalmol.2009.234	The title or abstract is not relevant to our research topic
Deep intramuscular methylprednisolone for the treatment of cystoid macular oedema in uveitis	2000	Eye (Lond)	10.1038/eye.2000.185	The title or abstract is not relevant to our research topic
Intravitreal triamcinolone acetonide treatment of macular edema associated with central retinal vein occlusion	2006	Retina	10.1097/01.iae.0000231543.45699.e1	The title or abstract is not relevant to our research topic
Cost-Effectiveness of Conbercept vs. Ranibizumab for Age-Related Macular Degeneration, Diabetic Macular Edema, and Pathological Myopia: Population-Based Cohort Study and Markov Model	2021	Front Med (Lausanne)	10.3389/fmed.2021.750132	The title or abstract is not relevant to our research topic
Myopathic ptosis following posterior sub-Tenon's triamcinolone acetonide injection	2009	Eye (Lond)	10.1038/eye.2008.106	The title or abstract is not relevant to our research topic
Real-World Outcomes After Switch From Aflibercept to Faricimab in Eyes With Diabetic Macular Edema	2024	Invest Ophthalmol Vis Sci	10.1167/iovs.65.14.46	The title or abstract is not relevant to our research topic
Comparison of the efficacy of intravitreal triamcinolone acetonide for cystoid macular edema with versus without serous retinal detachment in branch retinal vein occlusion: influence on macular sensitivity and morphology	2012	BMC Ophthalmol	10.1186/1471-2415-12-39	The title or abstract is not relevant to our research topic
Argon laser trabeculoplasty for intractable glaucoma following intravitreal triamcinolone	2006	Arch Ophthalmol	10.1001/archopht.124.1.133	The title or abstract is not relevant to our research topic
Analyze of factors and prognosis of eyes lost to follow-up in retinal vein occlusive disease patients receiving anti-vascular endothelial growth factor therapy	2023	BMC Ophthalmol	10.1186/s12886-023-03018-9	The title or abstract is not relevant to our research topic
Association of White Blood Cell Counts, Leukocyte Ratios, and Serum Uric Acid with Clinical Outcome of Intravitreal Bevacizumab in Diabetic Macular Edema	2022	Korean J Ophthalmol	10.3341/kjo.2021.0041	The title or abstract is not relevant to our research topic
[Uveitic glaucoma in Behçet's disease: When everything gets complicated]	2020	J Fr Ophtalmol	10.1016/j.jfo.2019.12.005	The title or abstract is not relevant to our research topic
Optical coherence tomography-measured pigment epithelial detachment height as a predictor for retinal pigment epithelial tears associated with intravitreal bevacizumab injections	2010	Retina	10.1097/IAE.0b013e3181babda5	The title or abstract is not relevant to our research topic
Risk factors for elevated intraocular pressure after trans-tenon retrobulbar injections of triamcinolone	2006	Jpn J Ophthalmol	10.1007/s10384-005-0306-9	The title or abstract is not relevant to our research topic
Reply to 'Comment on: Intravitreal aflibercept for macular oedema secondary to central retinal vein occlusion in patients with prior treatment with bevacizumab or ranibizmab'	2016	Eye (Lond)	10.1038/eye.2016.6	The title or abstract is not relevant to our research topic
Dexamethasone implants in paediatric patients with noninfectious intermediate or posterior uveitis: first prospective exploratory case series	2017	BMC Ophthalmol	10.1186/s12886-017-0648-3	The title or abstract is not relevant to our research topic
Removal of a migrated dexamethasone implant (Ozurdex) from the anterior chamber using an intravenous cannula	2021	BMJ Case Rep	10.1136/bcr-2020-240504	The title or abstract is not relevant to our research topic
Randomized controlled trial of an intravitreous dexamethasone drug delivery system in patients with diabetic macular edema	2010	Arch Ophthalmol	10.1001/archophthalmol.2010.21	The title or abstract is not relevant to our research topic
Time course of changes in retinal thickness and visual acuity after intravitreal triamcinolone acetonide for diffuse diabetic macular edema with and without previous macular laser treatment	2005	Retina	10.1097/00006982-200510000-00004	The title or abstract is not relevant to our research topic
Safety and effectiveness of the fluocinolone acetonide intravitreal implant (ILUVIEN): 3-year results from the European IRISS registry study	2023	Br J Ophthalmol	10.1136/bjo-2022-321415	The title or abstract is not relevant to our research topic
Pars plana vitrectomy for vitreous opacity associated with ocular sarcoidosis resistant to medical treatment	2004	Ocul Immunol Inflamm	10.1076/ocii.12.1.35.28070	The title or abstract is not relevant to our research topic
Resolution of severe macular oedema in adult Coat's syndrome with high-dose intravitreal triamcinolone acetonide	2006	Eye (Lond)	10.1038/sj.eye.6701828	The title or abstract is not relevant to our research topic
Retinal pigment epithelial tears after intravitreal bevacizumab injection for predominantly classic choroidal neovascularization	2007	Eur J Ophthalmol	10.1177/112067210701700622	The title or abstract is not relevant to our research topic
Comparison between 0.1% Nepafenac and 1% Prednisolone Eye Drop in Postoperative Management Following Micro-incisional Cataract Surgery	2021	Korean J Ophthalmol	10.3341/kjo.2020.0135	The title or abstract is not relevant to our research topic
Intravitreal bevacizumab for macular edema due to occlusive vasculitis	2007	Semin Ophthalmol	10.1080/08820530701420074	The title or abstract is not relevant to our research topic
Rebound of macular edema after intravitreal bevacizumab therapy in eyes with macular edema secondary to branch retinal vein occlusion	2011	Retina	10.1097/IAE.0b013e318206cf4b	The title or abstract is not relevant to our research topic
CLINICAL EVIDENCE OF THE MULTIFACTORIAL NATURE OF DIABETIC MACULAR EDEMA	2018	Retina	10.1097/IAE.0000000000001555	The title or abstract is not relevant to our research topic
Dexamethasone intravitreal implant in patients with macular edema related to branch or central retinal vein occlusion twelve-month study results	2011	Ophthalmology	10.1016/j.ophtha.2011.05.014	The title or abstract is not relevant to our research topic
Case report: internal limiting membrane drape sign masking by foveal detachment in macular telangiectasia type 2	2020	BMC Ophthalmol	10.1186/s12886-020-01485-y	The title or abstract is not relevant to our research topic
Subfoveal Neurosensory Detachment Flattening and Observe (SNF-Ob): A Novel Approach in Diabetic Macular Edema Management: A Potential Cost-Effective Treatment Strategy to Be Explored	2019	Ophthalmol Retina	10.1016/j.oret.2019.06.016	The title or abstract is not relevant to our research topic
Biomechanics of suprachoroidal drug delivery: From benchtop to clinical investigation in ocular therapies	2021	Expert Opin Drug Deliv	10.1080/17425247.2021.1867532	The title or abstract is not relevant to our research topic
Intravitreal Bevacizumab for Macular Edema from Idiopathic Retinal Vasculitis, Aneurysms, and Neuroretinitis	2010	Ophthalmic Surg Lasers Imaging	10.3928/15428877-20100216-10	The title or abstract is not relevant to our research topic
Association between photoreceptor integrity and visual outcome in diabetic macular edema	2012	Graefes Arch Clin Exp Ophthalmol	10.1007/s00417-011-1774-x	The title or abstract is not relevant to our research topic
Case of Repeated Full-Thickness Macular Hole Formations and Spontaneous Closure following Intravitreal Bevacizumab Treatment for Central Retinal Vein Occlusion	2022	Case Rep Ophthalmol	10.1159/000527211	The title or abstract is not relevant to our research topic
Intravitreal triamcinolone compared with macular laser grid photocoagulation for the treatment of cystoid macular edema	2005	Am J Ophthalmol	10.1016/j.ajo.2005.05.021	The title or abstract is not relevant to our research topic
Pro-permeability Factors in Diabetic Macular Edema; The Diabetic Macular Edema Treated With Ozurdex Trial	2016	Am J Ophthalmol	10.1016/j.ajo.2016.06.048	The title or abstract is not relevant to our research topic
Use of Anti-VEGF Drugs in Retinal Vein Occlusions	2020	Curr Drug Targets	10.2174/1389450121666200428101343	The title or abstract is not relevant to our research topic
Pars plana vitrectomy with multiple transvenous chorioretinotomies for macular edema due to retinal vein occlusion	2013	Ophthalmic Surg Lasers Imaging Retina	10.3928/23258160-20130715-08	The title or abstract is not relevant to our research topic
Intravitreal cortisone injection for refractory diffuse diabetic macular edema	2006	Ophthalmologica	10.1159/000094630	The title or abstract is not relevant to our research topic
Identifying Genetic Biomarkers Predicting Response to Anti-Vascular Endothelial Growth Factor Injections in Diabetic Macular Edema	2022	Int J Mol Sci	10.3390/ijms23074042	The title or abstract is not relevant to our research topic
Effect of initial retinal thickness on outcome of intravitreal bevacizumab therapy for diabetic macular edema	2014	Clin Ophthalmol	10.2147/OPTH.S56624	The title or abstract is not relevant to our research topic
[Anatomical and functional outcomes of the "3+PRN" therapeutic protocol in the treatment of diabetic macular edema]	2024	J Fr Ophtalmol	10.1016/j.jfo.2024.104234	The title or abstract is not relevant to our research topic
Spectral-Domain Optical Coherence Tomography-Driven Treat-and-Extend and Pro Re Nata Regimen in Patients with Macular Oedema due to Retinal Vein Occlusion: 24-Month Evaluation and Outcome Predictors	2018	Ophthalmic Res	10.1159/000487489	The title or abstract is not relevant to our research topic
Evaluating the Treatment of Diabetic Macular Edema with Aflibercept Based on a Regional Network of Ophthalmologic Care Givers	2023	J Ophthalmol	10.1155/2023/3165965	The title or abstract is not relevant to our research topic
Evaluation of pain during intravitreal aflibercept injections	2018	Eur J Ophthalmol	10.5301/ejo.5001001	The title or abstract is not relevant to our research topic
VISUAL AND MORPHOLOGIC OUTCOMES OF INTRAVITREAL RANIBIZUMAB FOR DIABETIC MACULAR EDEMA BASED ON OPTICAL COHERENCE TOMOGRAPHY PATTERNS	2016	Retina	10.1097/IAE.0000000000000770	The title or abstract is not relevant to our research topic
Identification and Activity Study of an Impurity Band Observed in the nrSDS-PAGE of Aflibercept	2024	Pharm Res	10.1007/s11095-024-03773-4	The title or abstract is not relevant to our research topic
Evaluating the effect of intravitreal triamcinolone-moxifloxacin during cataract surgery on central macular edema in patients with preexisting diabetic retinopathy	2020	J Cataract Refract Surg	10.1097/j.jcrs.0000000000000241	The title or abstract is not relevant to our research topic
Idiopathic thrombocytopenic purpura and its fundus features in a patient with diabetes mellitus	2020	Indian J Ophthalmol	10.4103/ijo.IJO_933_20	The title or abstract is not relevant to our research topic
A prospective observation of influence of anti-VEGF on optic disc vasculature in nAMD patients	2024	Photodiagnosis Photodyn Ther	10.1016/j.pdpdt.2023.103863	The title or abstract is not relevant to our research topic
Anti-inflammatory medication following cataract surgery: a randomized trial between preservative-free dexamethasone, diclofenac and their combination	2018	Acta Ophthalmol	10.1111/aos.13670	The title or abstract is not relevant to our research topic
Correction to: Association of metformin treatment with enhanced effect of anti‑VEGF agents in diabetic macular edema patients	2022	Acta Diabetol	10.1007/s00592-022-01849-4	The title or abstract is not relevant to our research topic
Vascular endothelial growth factor Trap-Eye for diabetic macular oedema	2009	Br J Ophthalmol	10.1136/bjo.2008.144071	The title or abstract is not relevant to our research topic
Development of a dexamethasone intravitreal implant for the treatment of noninfectious posterior segment uveitis	2015	Ann N Y Acad Sci	10.1111/nyas.12824	The title or abstract is not relevant to our research topic
Epstein-Barr Virus-Associated Frosted Branch Angiitis: A Case Report and Brief Review	2024	Retin Cases Brief Rep	10.1097/ICB.0000000000001710	The title or abstract is not relevant to our research topic
Intravitreal combination of triamcinolone acetonide and bevacizumab (Kenacort-Avastin) in diffuse diabetic macular edema	2009	Seminars in Ophthalmology	10.3109/08820530903389775	Non-comparative studies
BILATERAL CENTRAL RETINAL VEIN OCCLUSIONS IN A YOUNG PATIENT WITH A HISTORY OF EOSINOPHILIC PNEUMONIA AND THALAMIC STROKE	2018	Retin Cases Brief Rep	10.1097/ICB.0000000000000501	The title or abstract is not relevant to our research topic
Intravitreal aflibercept versus intravitreal ranibizumab for the treatment of diabetic macular edema	2017	Clin Ophthalmol	10.2147/OPTH.S131381	The title or abstract is not relevant to our research topic
Intravitreal aflibercept partially reverses severe non-proliferative diabetic retinopathy in treatment-naïve patients	2021	J Int Med Res	10.1177/0300060520985369	The title or abstract is not relevant to our research topic
Intravitreal ranibizumab in the treatment of cystoid macular edema associated with retinitis pigmentosa	2010	J Ocul Pharmacol Ther	10.1089/jop.2010.0044	The title or abstract is not relevant to our research topic
Effect of a Fluocinolone Acetonide Insert on Recurrence Rates in Noninfectious Intermediate, Posterior, or Panuveitis: Three-Year Results	2020	Ophthalmology	10.1016/j.ophtha.2020.04.001	The title or abstract is not relevant to our research topic
Evaluation of Efficacy and Safety of Dexamethasone Intravitreal Implants of Vitrectomized and Nonvitrectomized Eyes in a Real-World Study	2018	J Ocul Pharmacol Ther	10.1089/jop.2018.0007	The title or abstract is not relevant to our research topic
Abraxane-induced cystoid macular edema refractory to concomitant intravenous bevacizumab	2011	Can J Ophthalmol	10.3129/i11-001	The title or abstract is not relevant to our research topic
Re: Jampol et al.: Plasma vascular endothelial growth factor concentrations after intravitreous anti-vascular endothelial growth factor therapy for diabetic macular edema (Ophthalmology. 2018;7:1054-1063)	2018	Ophthalmology	10.1016/j.ophtha.2018.05.003	The title or abstract is not relevant to our research topic
The Usefulness of Monocyte-to-High Density Lipoprotein and Neutrophil-to-Lymphocyte Ratio in Diabetic Macular Edema Prediction and Early anti-VEGF Treatment Response	2022	Ocul Immunol Inflamm	10.1080/09273948.2020.1849739	The title or abstract is not relevant to our research topic
Baseline predictors of visual acuity and retinal thickness outcomes in patients with retinal vein occlusion: Standard Care Versus COrticosteroid for REtinal Vein Occlusion Study report 10	2011	Ophthalmology	10.1016/j.ophtha.2010.06.034	The title or abstract is not relevant to our research topic
[Diabetic retinopathy]	2021	Klin Monbl Augenheilkd	10.1055/a-1545-9927	The title or abstract is not relevant to our research topic
Pars plana vitrectomy assisted by Triamcinolone acetonide and Bevacizumab (Avastin) for proliferative diabetic retinopathy	2008	International Journal of Ophthalmology	http://www.embase.j.yyttgd.top/search/results?subaction=viewrecord&id=L352259587&from=export	Non-comparative studies
Surveillance for potential adverse events associated with the use of intravitreal bevacizumab for retinal and choroidal vascular disease	2008	Retina	10.1097/IAE.0b013e31817e100f	The title or abstract is not relevant to our research topic
A slow-release dexamethasone implant for cancer-associated retinopathy	2023	Arq Bras Oftalmol	10.5935/0004-2749.20230006	The title or abstract is not relevant to our research topic
Comparison of two techniques used in routine care for the treatment of inflammatory macular oedema, subconjunctival triamcinolone injection and intravitreal dexamethasone implant: medical and economic importance of this randomized controlled trial	2020	Trials	10.1186/s13063-020-4066-0	The title or abstract is not relevant to our research topic
Seven-Year Outcomes of Uveitic Macular Edema: The Multicenter Uveitis Steroid Treatment Trial and Follow-up Study Results	2021	Ophthalmology	10.1016/j.ophtha.2020.08.035	The title or abstract is not relevant to our research topic
Intravitreal steroids versus observation for macular edema secondary to central retinal vein occlusion	2015	Cochrane Database Syst Rev	10.1002/14651858.CD007324.pub3	The title or abstract is not relevant to our research topic
Five-year results of a randomized trial with open-label extension of triamcinolone acetonide for refractory diabetic macular edema	2009	Ophthalmology	10.1016/j.ophtha.2009.04.049	The title or abstract is not relevant to our research topic
Intravitreous dexamethasone effects on different patterns of diabetic macular edema	2010	Arch Ophthalmol	10.1001/archophthalmol.2010.44	The title or abstract is not relevant to our research topic
Dexamethasone intravitreal implants for diabetic macular edema refractory to ranibizumab monotherapy or combination therapy	2015	Archivos de la Sociedad Espanola de Oftalmologia	10.1016/j.oftal.2015.04.003	Non-comparative studies
Clinical features, management and outcomes of patients with sterile endophthalmitis associated with intravitreal injection of antivascular endothelial growth factor	2020	Arch Soc Esp Oftalmol (Engl Ed)	10.1016/j.oftal.2020.01.019	The title or abstract is not relevant to our research topic
Exudative non-neovascular age-related macular degeneration	2021	Graefes Arch Clin Exp Ophthalmol	10.1007/s00417-020-05021-y	The title or abstract is not relevant to our research topic
Reading speed improvements in retinal vein occlusion after ranibizumab treatment	2013	JAMA Ophthalmol	10.1001/jamaophthalmol.2013.114	The title or abstract is not relevant to our research topic
Purtscher-like retinopathy associated with pemphigus vulgaris	2013	Retin Cases Brief Rep	10.1097/ICB.0b013e31828ef039	The title or abstract is not relevant to our research topic
Aflibercept with adjuvant micropulsed yellow laser versus aflibercept monotherapy in diabetic macular edema	2019	Graefes Arch Clin Exp Ophthalmol	10.1007/s00417-019-04355-6	The title or abstract is not relevant to our research topic
Intravitreal bevacizumab (avastin) as a treatment for refractory macular edema in patients with uveitis: a pilot study	2008	Retina	10.1097/IAE.0b013e318156db75	The title or abstract is not relevant to our research topic
Radial optic neurotomy with adjunctive intraocular triamcinolone for central retinal vein occlusion: 63 consecutive cases	2006	Retina	10.1097/00006982-200603000-00009	The title or abstract is not relevant to our research topic
Comment on the paper by Douvali et al. entitled 'effect of macular ischemia on intravitreal ranibizumab treatment for diabetic macular edema'	2015	Ophthalmologica	10.1159/000369891	The title or abstract is not relevant to our research topic
Evaluation of intravitreal kenalog toxicity in humans	2007	Ophthalmology	10.1016/j.ophtha.2006.08.044	The title or abstract is not relevant to our research topic
Decreasing efficacy of repeated intravitreal triamcinolone injections in diabetic macular oedema	2006	Br J Ophthalmol	10.1136/bjo.2006.093211	The title or abstract is not relevant to our research topic
Effect of sustained-release long-acting intravitreal dexamethasone implant in patients of non-proliferative diabetic retinopathy undergoing phacoemulsification: A randomized controlled trial	2021	Indian J Ophthalmol	10.4103/ijo.IJO_749_21	The title or abstract is not relevant to our research topic
Vision Outcomes Following Anti-Vascular Endothelial Growth Factor Treatment of Diabetic Macular Edema in Clinical Practice	2018	Am J Ophthalmol	10.1016/j.ajo.2018.04.010	The title or abstract is not relevant to our research topic
Faricimab: Transforming the Future of Macular Diseases Treatment - A Comprehensive Review of Clinical Studies	2023	Drug Des Devel Ther	10.2147/DDDT.S427416	The title or abstract is not relevant to our research topic
Comparison of intravitreal triamcinolone treatment and intravitreal triamcinolone with grid laser treatment in patients with diffuse diabetic macular edema	2012	Balkan Med J	10.5152/balkanmedj.2012.008	The title or abstract is not relevant to our research topic
Five-year visual outcome following laser photocoagulation of diabetic macular oedema	2011	Eye (Lond)	10.1038/eye.2011.102	The title or abstract is not relevant to our research topic
Re: Boyer et al.: Outcomes with as-needed ranibizumab after initial monthly therapy: long-term outcomes of the phase III RIDE and RISE trials (Ophthalmology 2015;122:2504-13)	2016	Ophthalmology	10.1016/j.ophtha.2015.11.033	The title or abstract is not relevant to our research topic
The use of a vascular endothelial growth factor inhibitor (ranibizumab) in macular edema due to eales disease	2012	Retin Cases Brief Rep	10.1097/ICB.0b013e31821608e8	The title or abstract is not relevant to our research topic
Patient Experience Survey of Anti-Vascular Endothelial Growth Factor Treatment for Neovascular Age-Related Macular Degeneration and Diabetic Macular Edema	2024	Ophthalmic Res	10.1159/000538975	The title or abstract is not relevant to our research topic
[Statement of the German Ophthalmological Society, the Retina Society and the Professional Association of German Ophthalmologists for intravitreal treatment of macular edema in uveitis]	2012	Ophthalmologe	10.1007/s00347-011-2492-9	The title or abstract is not relevant to our research topic
Association of Circulating Markers With Outcome Parameters in the Bevacizumab and Ranibizumab in Diabetic Macular Edema Trial	2016	Invest Ophthalmol Vis Sci	10.1167/iovs.16-20157	The title or abstract is not relevant to our research topic
Widening use of dexamethasone implant for the treatment of macular edema	2017	Drug Des Devel Ther	10.2147/DDDT.S138922	The title or abstract is not relevant to our research topic
Bevacizumab for the management of diabetic macular edema	2013	World J Diabetes	10.4239/wjd.v4.i2.19	The title or abstract is not relevant to our research topic
Macular microvascular changes after intravitreal bevacizumab injection in diabetic macular edema	2021	Can J Ophthalmol	10.1016/j.jcjo.2020.07.004	The title or abstract is not relevant to our research topic
Release profile and transscleral permeation of triamcinolone acetonide loaded nanostructured lipid carriers (TA-NLC): in vitro and ex vivo studies	2012	Nanomedicine	10.1016/j.nano.2011.10.015	The title or abstract is not relevant to our research topic
1-year results of intravitreal aflibercept treatment for macular edema due to central retinal vein occlusion	2013	Expert Review of Ophthalmology	10.1586/eop.13.22	Not DME patients
Outcomes after a 1-Year Treatment with Ranibizumab for Diabetic Macular Edema in a Clinical Setting	2016	Ophthalmologica	10.1159/000453006	The title or abstract is not relevant to our research topic
Optimal Treatment of Retinal Vein Occlusion: Canadian Expert Consensus	2015	Ophthalmologica	10.1159/000381357	The title or abstract is not relevant to our research topic
Intravitreal dexamethasone implant for macular edema following uncomplicated phacoemulsification	2015	Eur J Ophthalmol	10.5301/ejo.5000559	The title or abstract is not relevant to our research topic
Retinal function in eyes with proliferative diabetic retinopathy treated with intravitreal ranibizumab and multispot laser panretinal photocoagulation	2018	Doc Ophthalmol	10.1007/s10633-018-9655-9	The title or abstract is not relevant to our research topic
[Advantages of acetazolamide associated with anti-inflammatory medications in postoperative treatment of macular edema]	2005	J Fr Ophtalmol	10.1016/s0181-5512(05)81134-9	The title or abstract is not relevant to our research topic
Clinical variations and therapeutic challenges in the management of symptomatic retinal artery macroaneurysm: a tertiary center experience	2022	Int Ophthalmol	10.1007/s10792-021-02066-8	The title or abstract is not relevant to our research topic
Iluvien Implantation for Uveitis and Uveitic Macular Edema	2018	Ocul Immunol Inflamm	10.1080/09273948.2016.1215472	The title or abstract is not relevant to our research topic
Can Vitreous Reflux Affect The Short-Term Treatment Response After Intravitreal Ranibizumab Injection?	2021	Curr Eye Res	10.1080/02713683.2020.1789664	The title or abstract is not relevant to our research topic
Antivascular endothelial growth factor as an approach for macular edema	2010	Dev Ophthalmol	10.1159/000320014	The title or abstract is not relevant to our research topic
Incidence rates and risk factors for ocular complications and vision loss in HLA-B27-associated uveitis	2010	Am J Ophthalmol	10.1016/j.ajo.2010.04.031	The title or abstract is not relevant to our research topic
Topical dexamethasone γ-cyclodextrin nanoparticle eye drops increase visual acuity and decrease macular thickness in diabetic macular oedema	2015	Acta Ophthalmol	10.1111/aos.12803	The title or abstract is not relevant to our research topic
Is Laser Still Important in Diabetic Macular Edema as Primary or Deferral Therapy?	2017	Dev Ophthalmol	10.1159/000459696	The title or abstract is not relevant to our research topic
Analysis of intravitreal bevacizumab treatment for macular oedema due to retinal vein occlusion	2021	Eur J Ophthalmol	10.1177/1120672120962051	The title or abstract is not relevant to our research topic
Long-Term Visual Outcomes and Morphologic Biomarkers of Vision Loss in Eyes With Diabetic Macular Edema Treated With Anti-VEGF Therapy	2022	Am J Ophthalmol	10.1016/j.ajo.2021.09.002	The title or abstract is not relevant to our research topic
Effect of intravitreal triamcinolone injection during vitrectomy for idiopathic epiretinal membrane	2012	Retina	10.1097/IAE.0b013e318229b1f7	The title or abstract is not relevant to our research topic
Fractured dexamethasone implant (OZURDEX®) following intravitreal injection	2021	Oman J Ophthalmol	10.4103/ojo.ojo_31_21	The title or abstract is not relevant to our research topic
Correlation between Ocular Manifestations and Their Complications as Opposed to Visual Acuity and Treatment in Behcet's Disease	2013	Autoimmune Dis	10.1155/2013/842673	The title or abstract is not relevant to our research topic
Sustained benefits from ranibizumab for macular edema following central retinal vein occlusion: twelve-month outcomes of a phase III study	2011	Ophthalmology	10.1016/j.ophtha.2011.02.038	The title or abstract is not relevant to our research topic
Measuring intraocular antibodies in eyes treated with anti-vascular endothelial growth factor	2020	Can J Ophthalmol	10.1016/j.jcjo.2019.11.010	The title or abstract is not relevant to our research topic
The effect of selective laser trabeculoplasty on intraocular pressure in patients with intravitreal steroid-induced elevated intraocular pressure	2008	J Glaucoma	10.1097/IJG.0b013e318031676c	The title or abstract is not relevant to our research topic
The Impact of Laboratory Findings and Optical Coherence Tomography Biomarkers on Response to Intravitreal Anti-VEGF Treatment in Patients with Diabetic Macular Edema	2022	Semin Ophthalmol	10.1080/08820538.2022.2069470	The title or abstract is not relevant to our research topic
Use of intravitreal dexamethasone implants in the treatment of diabetic macular edema: Expert recommendations using a Delphi approach	2020	Eur J Ophthalmol	10.1177/1120672119861623	The title or abstract is not relevant to our research topic
Globe rupture as a complication of intravitreal injection of triamcinolone	2007	Eye (Lond)	10.1038/sj.eye.6702599	The title or abstract is not relevant to our research topic
Idiopathic Macular Telangiectasia Type 1 with Ruptured Retinal Arterial Macroaneurysm Post Intravitreal Bevacizumab	2015	Middle East Afr J Ophthalmol	10.4103/0974-9233.159779	The title or abstract is not relevant to our research topic
Predictive Factors of Visual Outcome in Treatment-Naïve Diabetic Macular Edema: Preliminary Results from the Clinical Study "FOVEA"	2023	J Clin Med	10.3390/jcm12123870	The title or abstract is not relevant to our research topic
Intravitreal injection of triamcinolone acetonide for immune recovery uveitis	2006	Retina	10.1097/00006982-200605000-00013	The title or abstract is not relevant to our research topic
Factors affecting the visual outcomes and central macular thickness in diabetic maculopathy after intravitreal bevacizumab	2022	J Pak Med Assoc	10.47391/JPMA.4729	The title or abstract is not relevant to our research topic
[Bilateral panuveitis in Whipple's disease: Case report]	2024	J Fr Ophtalmol	10.1016/j.jfo.2024.104262	The title or abstract is not relevant to our research topic
Changes in areas of capillary nonperfusion after intravitreal injection of bevacizumab in eyes with branch retinal vein occlusion	2011	Retina	10.1097/IAE.0b013e31820c83c2	The title or abstract is not relevant to our research topic
Intravitreal triamcinolone acetonide for diabetic macular edema: a prospective, randomized study	2006	J Ocul Pharmacol Ther	10.1089/jop.2006.22.200	The title or abstract is not relevant to our research topic
Uveitis as a presenting feature of autoimmune hepatitis	2009	Am J Ophthalmol	10.1016/j.ajo.2009.05.002	The title or abstract is not relevant to our research topic
Dexamethasone intravitreal implant for treatment of diabetic macular edema in vitrectomized patients	2011	Retina	10.1097/IAE.0b013e318206d18c	The title or abstract is not relevant to our research topic
[Recurrence of macular edema complicating central retinal vein occlusion: Consider follow-up fluorescein angiography]	2020	J Fr Ophtalmol	10.1016/j.jfo.2019.08.014	The title or abstract is not relevant to our research topic
Bilateral cytomegalovirus retinitis comorbid with diabetic macular edema	2019	Taiwan J Ophthalmol	10.4103/tjo.tjo_84_17	The title or abstract is not relevant to our research topic
Intravitreal Aflibercept for the Treatment of Diabetic Macular Edema in Routine Clinical Practice: Results from the 24-Month AURIGA Observational Study	2024	Ophthalmol Ther	10.1007/s40123-023-00829-3	The title or abstract is not relevant to our research topic
Recovery from Diabetic Macular Edema in a Diabetic Patient After Minimal Dose of a Sodium Glucose Co-Transporter 2 Inhibitor	2018	Am J Case Rep	10.12659/ajcr.909708	The title or abstract is not relevant to our research topic
Ranibizumab for diabetic macular edema. Author reply	2013	Ophthalmology	10.1016/j.ophtha.2012.07.070	The title or abstract is not relevant to our research topic
Three treatments for macular edema because of branch retinal vein occlusion: intravitreous bevacizumab or tissue plasminogen activator, and vitrectomy	2012	Retina	10.1097/IAE.0b013e31822529e2	The title or abstract is not relevant to our research topic
Optical Coherence Tomography Biomarkers of Inflammation in Diabetic Macular Edema Treated by Fluocinolone Acetonide Intravitreal Drug-Delivery System Implant	2020	Ophthalmol Ther	10.1007/s40123-020-00297-z	The title or abstract is not relevant to our research topic
Trends in Prevalence and Treatment of Diabetic Macular Edema and Vision-Threatening Diabetic Retinopathy Among Medicare Part B Fee-for-Service Beneficiaries	2022	JAMA Ophthalmol	10.1001/jamaophthalmol.2022.0052	The title or abstract is not relevant to our research topic
Reduction of Diabetic Macular Edema in the Untreated Fellow Eye Following Intravitreal Injection of Aflibercept	2016	Ophthalmic Surg Lasers Imaging Retina	10.3928/23258160-20160419-12	The title or abstract is not relevant to our research topic
Intravitreal Anti-Vascular Endothelial Growth Factor for Macular Edema due to Complex Retinal Arterial Macroaneurysms	2017	Case Rep Ophthalmol	10.1159/000458517	The title or abstract is not relevant to our research topic
Foster Kennedy Syndrome: An Atypical Presentation	2015	Optom Vis Sci	10.1097/OPX.0000000000000731	The title or abstract is not relevant to our research topic
Intravitreal ranibizumab and laser photocoagulation in the management of idiopathic juxtafoveolar retinal telangiectasia type 1: a case report	2012	Case Rep Ophthalmol	10.1159/000342848	The title or abstract is not relevant to our research topic
Surgical and other treatments of diabetic macular edema: an update	2004	Int Ophthalmol Clin	10.1097/00004397-200404410-00015	The title or abstract is not relevant to our research topic
Development of the Port Delivery System with ranibizumab for neovascular age-related macular degeneration	2022	Curr Opin Ophthalmol	10.1097/ICU.0000000000000851	The title or abstract is not relevant to our research topic
Exploring neovascular age-related macular degeneration and diabetic macular edema and advances in treatment	2022	Am J Manag Care	10.37765/ajmc.2022.88853	The title or abstract is not relevant to our research topic
Effect of aflibercept combined with triamcinolone acetonide on aqueous humor growth factor and inflammatory mediators in diabetic macular edema	2024	International Journal of Ophthalmology	10.18240/ijo.2024.02.11	Without desired outcomes
Geographic pattern of central retinal sensitivity after intravitreal triamcinolone for diabetic macular edema	2012	Graefes Arch Clin Exp Ophthalmol	10.1007/s00417-011-1670-4	The title or abstract is not relevant to our research topic
Erythropoietin levels in aqueous humour in eyes with exudative age-related macular degeneration and diabetic retinopathy	2007	Clin Exp Ophthalmol	10.1111/j.1442-9071.2006.01437.x	The title or abstract is not relevant to our research topic
Diabetic papillopathy with macular edema treated with intravitreal ranibizumab	2013	Clin Ophthalmol	10.2147/OPTH.S55076	The title or abstract is not relevant to our research topic
Outcomes of birdshot chorioretinopathy treated with an intravitreal sustained-release fluocinolone acetonide-containing device	2011	Am J Ophthalmol	10.1016/j.ajo.2010.10.005	The title or abstract is not relevant to our research topic
Combined vitrectomy and intravitreal injection versus combined laser and injection for treatment of intractable diffuse diabetic macular edema	2013	Clinical Ophthalmology	10.2147/opth.s37781	Without desired outcomes
Effect of a single intravitreal bevacizumab injection on different optical coherence tomographic patterns of diabetic macular oedema	2013	Eye (Lond)	10.1038/eye.2013.17	The title or abstract is not relevant to our research topic
Refractory adult Coats disease treated with dexamethasone intravitreal implant: A case report	2020	Medicine (Baltimore)	10.1097/MD.0000000000020249	The title or abstract is not relevant to our research topic
Efficacy of intravitreal triamcinolone for the treatment of macular edema secondary to branch retinal vein occlusion in eyes with or without grid laser photocoagulation	2008	Retina	10.1097/IAE.0b013e318154b9d1	The title or abstract is not relevant to our research topic
Morphological and electrophysiological outcome in prospective intravitreal bevacizumab treatment of macular edema secondary to central retinal vein occlusion	2014	Doc Ophthalmol	10.1007/s10633-014-9445-y	The title or abstract is not relevant to our research topic
Macular Edema after Successful Pars Plana Vitrectomy for Rhegmatogenous Retinal Detachment: Factors Affecting Edema Development and Considerations for Treatment	2021	Ocul Immunol Inflamm	10.1080/09273948.2019.1652330	The title or abstract is not relevant to our research topic
Phaco-non-penetrating deep sclerectomy in ocular hypertension secondary to dexamethasone intravitreal implant	2018	Arch Soc Esp Oftalmol (Engl Ed)	10.1016/j.oftal.2018.06.011	The title or abstract is not relevant to our research topic
Visual outcome in herpes simplex virus and varicella zoster virus uveitis: a clinical evaluation and comparison	2002	Ophthalmology	10.1016/s0161-6420(02)01113-2	The title or abstract is not relevant to our research topic
Comparison of ranibizumab alone versus ranibizumab with targeted retinal laser for branch retinal vein occlusion with macular edema	2019	Indian J Ophthalmol	10.4103/ijo.IJO_1364_18	The title or abstract is not relevant to our research topic
"Idiopathic" intracranial hypertension caused by venous sinus thrombosis associated with contraceptive usage	2010	Optometry	10.1016/j.optm.2010.01.010	The title or abstract is not relevant to our research topic
A meta-analysis of patients with treatment-resistant macular oedema secondary to retinal vein occlusions following switching to aflibercept	2019	Acta Ophthalmol	10.1111/aos.13802	The title or abstract is not relevant to our research topic
Pars plana vitrectomy with internal limiting membrane peeling compared with intravitreal triamcinolone injection in the treatment of diabetic macular edema	2009	Ophthalmologica	10.1159/000161878	The title or abstract is not relevant to our research topic
The effect of intravitreal triamcinolone on diabetic macular oedema	2005	Graefes Arch Clin Exp Ophthalmol	10.1007/s00417-004-1059-8	The title or abstract is not relevant to our research topic
Treat and extend regimen with aflibercept for chronic central retinal vein occlusions: 2 year results of the NEWTON study	2019	Int J Retina Vitreous	10.1186/s40942-019-0159-x	The title or abstract is not relevant to our research topic
Prevention of vision-threatening complications in diabetic retinopathy: two perspectives based on results from the DRCR Retina Network Protocol W and the Regeneron-sponsored PANORAMA	2021	Curr Opin Ophthalmol	10.1097/ICU.0000000000000799	The title or abstract is not relevant to our research topic
Vitreomacular adhesion and the defect in posterior vitreous cortex visualized by triamcinolone-assisted vitrectomy	2005	Retina	10.1097/00006982-200509000-00009	The title or abstract is not relevant to our research topic
Evaluation of pain in intravitreal bevacizumab injections	2012	Curr Eye Res	10.3109/02713683.2012.681335	The title or abstract is not relevant to our research topic
Sub-Tenon's triamcinolone for post-partum Purtscher's-like retinopathy	2008	Clin Ophthalmol	10.2147/opth.s2080	The title or abstract is not relevant to our research topic
Sterile endophthalmitis after intravitreal triamcinolone: a possible association with uveitis	2007	Am J Ophthalmol	10.1016/j.ajo.2007.03.051	The title or abstract is not relevant to our research topic
Retinitis pigmentosa and other dystrophies	2010	Dev Ophthalmol	10.1159/000320079	The title or abstract is not relevant to our research topic
Outcomes of Over 40,000 Eyes Treated for Diabetic Macula Edema in Routine Clinical Practice: A Systematic Review and Meta-analysis	2022	Adv Ther	10.1007/s12325-022-02326-8	The title or abstract is not relevant to our research topic
Outcomes of Epiretinal Membrane Removal Utilizing Triamcinolone Acetonide Visualization and Internal Limiting Membrane Forceps	2020	Clin Ophthalmol	10.2147/OPTH.S279611	The title or abstract is not relevant to our research topic
Real-World Outcomes after 36-Month Treatment with Ranibizumab 0.5 mg in Patients with Visual Impairment due to Diabetic Macular Edema (BOREAL-DME)	2021	Ophthalmic Res	10.1159/000511591	The title or abstract is not relevant to our research topic
Intravitreal versus retrobulbar injection of triamcinolone for young patients	2006	Am J Ophthalmol	10.1016/j.ajo.2005.07.056	The title or abstract is not relevant to our research topic
Intravitreal bevacizumab (Avastin) injection in retinitis pigmentosa	2009	Curr Eye Res	10.1080/02713680802710692	The title or abstract is not relevant to our research topic
Pathergy-like reaction following intravitreal triamcinolone acetonide injection in a patient with Behçet disease	2008	Ocul Immunol Inflamm	10.1080/09273940802204543	The title or abstract is not relevant to our research topic
Anti-Interleukin-6 Receptor Tocilizumab for Severe Juvenile Idiopathic Arthritis-Associated Uveitis Refractory to Anti-Tumor Necrosis Factor Therapy: A Multicenter Study of Twenty-Five Patients	2017	Arthritis Rheumatol	10.1002/art.39940	The title or abstract is not relevant to our research topic
Hemiretinal vein occlusion 12-month outcomes are unique with vascular endothelial growth factor inhibitors: data from the Fight Retinal Blindness! Registry	2023	Br J Ophthalmol	10.1136/bjophthalmol-2021-320482	The title or abstract is not relevant to our research topic
Comparative study of combined bevacizumab/targeted photocoagulation vs bevacizumab alone for macular oedema in ischaemic branch retinal vein occlusions	2016	Acta Ophthalmol	10.1111/aos.12721	The title or abstract is not relevant to our research topic
Foveal Thickness Fluctuation in Anti-VEGF Treatment for Branch Retinal Vein Occlusion: A Long-term Study	2022	Ophthalmol Retina	10.1016/j.oret.2022.02.008	The title or abstract is not relevant to our research topic
[Subconjunctival Ozurdex(®) injection in branch retinal vein occlusion]	2019	J Fr Ophtalmol	10.1016/j.jfo.2018.03.030	The title or abstract is not relevant to our research topic
Dexamethasone Intravitreal Implant in the Treatment of Uveitic Macular Edema in the Perioperative Cataract Setting: A Case Series	2016	Am J Ophthalmol	10.1016/j.ajo.2016.03.049	The title or abstract is not relevant to our research topic
Intravitreal dexamethasone for diabetic macular edema: a pilot study	2010	Ophthalmic Surg Lasers Imaging	10.3928/15428877-20091230-05	The title or abstract is not relevant to our research topic
Prophylactic intravitreal bevacizumab for diabetic macular edema (thickening) after cataract surgery: prospective randomized study	2011	Eur J Ophthalmol	10.5301/EJO.2010.1405	The title or abstract is not relevant to our research topic
Vitrectomy as an Adjunct to Treat-and-Extend Anti-VEGF Injections for Diabetic Macular Edema: The Vitrectomy in Diabetic Macular Oedema (VIDEO) Randomized Clinical Trial	2024	JAMA Ophthalmol	10.1001/jamaophthalmol.2024.2777	The title or abstract is not relevant to our research topic
Comparison of time- and spectral-domain optical coherence tomography in management of diabetic macular edema	2014	Invest Ophthalmol Vis Sci	10.1167/iovs.13-13049	The title or abstract is not relevant to our research topic
Long-term results of treatment of macular complications in eyes with immune recovery uveitis using a graded treatment approach	2004	Retina	10.1097/00006982-200406000-00007	The title or abstract is not relevant to our research topic
Mid-term safety and effectiveness of macular peeling one month after intravitreal dexamethasone implant for tractional diabetic macular edema	2023	Sci Rep	10.1038/s41598-023-32780-5	The title or abstract is not relevant to our research topic
Intravitreal bevacizumab for the treatment of refractory diabetic macular edema	2010	Ophthalmic Surg Lasers Imaging	10.3928/15428877-20100430-05	The title or abstract is not relevant to our research topic
Outcomes of Eyes With Diabetic Macular Edema That Are Lost to Follow-up After Anti-Vascular Endothelial Growth Factor Therapy	2022	Am J Ophthalmol	10.1016/j.ajo.2021.06.028	The title or abstract is not relevant to our research topic
Clinically Meaningful Change Estimates for the National Eye Institute Visual Function Questionnaire-25 in Patients With Diabetic Macular Edema	2024	Transl Vis Sci Technol	10.1167/tvst.13.12.27	The title or abstract is not relevant to our research topic
Surgical Outcomes of Retropupillary-Fixated Iris-Claw Intraocular Lens	2020	J Curr Ophthalmol	10.4103/JOCO.JOCO_92_20	The title or abstract is not relevant to our research topic
[Central venous occlusion in Wyburn-Mason syndrome]	2020	Ophthalmologe	10.1007/s00347-019-0927-x	The title or abstract is not relevant to our research topic
Case report: bilateral simultaneous central retinal vein occlusion in Waldenström's macroglobulinemia	2009	Optometry	10.1016/j.optm.2008.12.007	The title or abstract is not relevant to our research topic
Intravitreal Ziv-Aflibercept : Safety Analysis in Eyes Receiving More Than Ten Intravitreal Injections	2020	Semin Ophthalmol	10.1080/08820538.2019.1686528	The title or abstract is not relevant to our research topic
Pigmentary retinopathy associated with immune therapy for advanced cutaneous melanoma	2023	Am J Ophthalmol Case Rep	10.1016/j.ajoc.2023.101849	The title or abstract is not relevant to our research topic
A New Suggested Strategy for Safe Injection of Ozurdex	2019	Ophthalmic Surg Lasers Imaging Retina	10.3928/23258160-20190129-14	The title or abstract is not relevant to our research topic
Reversal of Retinal Vascular Leakage and Arrest of Progressive Retinal Nonperfusion With Monthly Anti-Vascular Endothelial Growth Factor Therapy for Proliferative Diabetic Retinopathy	2018	Retina	10.1097/IAE.0000000000002261	The title or abstract is not relevant to our research topic
Efficacy and follow-up of anti-VEGF injections in diabetic macular edema in real-life practice at the Dijon university medical centre through the Save Sight Registries	2020	J Fr Ophtalmol	10.1016/j.jfo.2019.10.018	The title or abstract is not relevant to our research topic
Treat-and-Extend Regimen for Macular Edema Secondary to Central Retinal Vein Occlusion: 12-Month Results	2017	Ophthalmol Retina	10.1016/j.oret.2016.10.014	The title or abstract is not relevant to our research topic
Comparison of immediate versus deferred intravitreal Bevacizumab in macular oedema due to branch retinal vein occlusion: a pilot study	2018	Int Ophthalmol	10.1007/s10792-017-0538-y	The title or abstract is not relevant to our research topic
The effects of epiretinal membranes on the treatment outcomes of intravitreal aflibercept injection in diabetic macular edema: a real-life study	2020	Int Ophthalmol	10.1007/s10792-020-01444-y	The title or abstract is not relevant to our research topic
Intravitreal triamcinolone for the treatment of macular edema associated with central retinal vein occlusion	2004	Arch Ophthalmol	10.1001/archopht.122.8.1131	The title or abstract is not relevant to our research topic
Effects of Topical or Intravitreal Application of Anti-Vascular Endothelial Growth Factor on Density of Intestinal Blood Vessels of Mice	2023	Medicina (Kaunas)	10.3390/medicina59040809	The title or abstract is not relevant to our research topic
Filtering bleb rupture after intravitreal triamcinolone acetonide injection	2008	Ophthalmic Surg Lasers Imaging	10.3928/15428877-20080501-08	The title or abstract is not relevant to our research topic
Changes in vision related quality of life in patients with diabetic macular edema: ranibizumab or laser treatment?	2015	J Diabetes Complications	10.1016/j.jdiacomp.2015.03.009	The title or abstract is not relevant to our research topic
Correlation of response to intravitreal bevacizumab treatment between the first and second treated eyes in diabetic macular edema	2022	Eur J Ophthalmol	10.1177/11206721211059680	The title or abstract is not relevant to our research topic
SPONTANEOUS CLOSURE OF A FULL-THICKNESS MACULAR HOLE SECONDARY TO IRVINE-GASS SYNDROME	2017	Retin Cases Brief Rep	10.1097/ICB.0000000000000331	The title or abstract is not relevant to our research topic
Healing rate of macular edema secondary to branch retinal vein occlusion in two years after initiation of intravitreal ranibizumab later combined with other treatment as needed and characteristics of refractory cases	2023	PLoS One	10.1371/journal.pone.0278968	The title or abstract is not relevant to our research topic
Intravitreal fluocinolone acetonide 0.19 mg (ILUVIEN®) in patients with non-infectious uveitis: real-world effectiveness and safety outcomes at 12 months	2023	Int Ophthalmol	10.1007/s10792-023-02828-6	The title or abstract is not relevant to our research topic
Narrative review of artificial intelligence in diabetic macular edema: Diagnosis and predicting treatment response using optical coherence tomography	2021	Indian J Ophthalmol	10.4103/ijo.IJO_1482_21	The title or abstract is not relevant to our research topic
Machine Learning Can Predict Anti-VEGF Treatment Demand in a Treat-and-Extend Regimen for Patients with Neovascular AMD, DME, and RVO Associated Macular Edema	2021	Ophthalmol Retina	10.1016/j.oret.2021.05.002	The title or abstract is not relevant to our research topic
Ruthenium-106 brachytherapy and intravitreal bevacizumab for retinal capillary hemangioma	2012	Int Ophthalmol	10.1007/s10792-011-9513-1	The title or abstract is not relevant to our research topic
Title: efficacy of intravitreal dexamethasone implant on hard exudate in diabetic macular edema	2021	BMC Ophthalmol	10.1186/s12886-020-01786-2	The title or abstract is not relevant to our research topic
Long-term ocular complications in aphakic versus pseudophakic eyes of children with juvenile idiopathic arthritis-associated uveitis	2010	Br J Ophthalmol	10.1136/bjo.2009.167379	The title or abstract is not relevant to our research topic
The outcome of low-frequency intravitreal bevacizumab therapy for macular edema in retinal vein occlusions	2017	Clin Ophthalmol	10.2147/OPTH.S137380	The title or abstract is not relevant to our research topic
Associations and Prognostic Significance of Fluctuations in Diabetic Retinopathy Severity in Eyes Treated for Diabetic Macular Edema	2023	Ophthalmologica	10.1159/000530417	The title or abstract is not relevant to our research topic
Anatomical and visual outcome of retinal angiomatous proliferation treated with photodynamic therapy and intravitreal triamcinolone	2007	Am J Ophthalmol	10.1016/j.ajo.2006.10.045	The title or abstract is not relevant to our research topic
Good Initial Visual Acuity in Patients with Macular Edema due to Retinal Vein Occlusion - Management and Outcomes	2024	Retina	10.1097/IAE.0000000000004244	The title or abstract is not relevant to our research topic
EFFECT OF AN INTRAVITREAL DEXAMETHASONE IMPLANT ON DIABETIC MACULAR EDEMA AFTER CATARACT SURGERY	2018	Retina	10.1097/IAE.0000000000001552	The title or abstract is not relevant to our research topic
Foster Kennedy Syndrome (FKS): A Case Report	2022	Clin Pract	10.3390/clinpract12040056	The title or abstract is not relevant to our research topic
Treat-and-Extend vs. Pro Re Nata Regimen of Ranibizumab for Diabetic Macular Edema-A Two-Year Matched Comparative Study	2022	Front Med (Lausanne)	10.3389/fmed.2021.781421	The title or abstract is not relevant to our research topic
Branch Retinal Vein Occlusion after Messenger RNA-Based COVID-19 Vaccine	2022	Case Rep Ophthalmol	10.1159/000521838	The title or abstract is not relevant to our research topic
Intravitreal triamcinolone injection for treatment of macular edema secondary to branch retinal vein occlusion	2005	Retina	10.1097/00006982-200510000-00006	The title or abstract is not relevant to our research topic
Intravitreal triamcinolone acetonide for pseudophakic cystoid macular edema	2003	Am J Ophthalmol	10.1016/s0002-9394(03)00230-7	The title or abstract is not relevant to our research topic
Medical treatment of macular edema in patients with uveitis	1999	Doc Ophthalmol	10.1023/a:1002525619764	The title or abstract is not relevant to our research topic
[Bilateral cystoid macular edema in an older female patient with tubulointerstitial nephritis and uveitis (TINU syndrome)]	2000	Klin Monbl Augenheilkd	10.1055/s-2000-10529	The title or abstract is not relevant to our research topic
Dexamethasone intravitreal implant in previously treated patients with diabetic macular edema: subgroup analysis of the MEAD study	2015	BMC Ophthalmol	10.1186/s12886-015-0148-2	The title or abstract is not relevant to our research topic
Aqueous vascular endothelial growth factor and endothelin-1 levels in branch retinal vein occlusion associated with normal tension glaucoma	2013	J Glaucoma	10.1097/IJG.0b013e3182312047	The title or abstract is not relevant to our research topic
Systemic Safety of Prolonged Monthly Anti-Vascular Endothelial Growth Factor Therapy for Diabetic Macular Edema: A Systematic Review and Meta-analysis	2016	JAMA Ophthalmol	10.1001/jamaophthalmol.2015.4070	The title or abstract is not relevant to our research topic
Immune recovery uveitis in AIDS patients with cytomegalovirus retinitis treated with highly active antiretroviral therapy in Venezuela	2003	Retina	10.1097/00006982-200308000-00009	The title or abstract is not relevant to our research topic
A Randomized, Double-Masked, Multicenter, Phase III Study Assessing the Efficacy and Safety of Brolucizumab versus Aflibercept in Patients with Visual Impairment due to Diabetic Macular Edema (KITE)	2020	Klin Monbl Augenheilkd	10.1055/a-1101-9126	The title or abstract is not relevant to our research topic
Visual Outcome after Anti-Vascular Epithelial Growth Factor Therapy Using New Classification of Diabetic Macular Edema by Optical Coherence Tomography	2024	Ophthalmic Res	10.1159/000539606	The title or abstract is not relevant to our research topic
Preoperative and postoperative medications used for cataract surgery	1999	Curr Opin Ophthalmol	10.1097/00055735-199902000-00006	The title or abstract is not relevant to our research topic
Inadvertent Expulsion of Fluocinolone Acetonide Intravitreal Implant during Pars Plana Vitrectomy	2018	Ophthalmol Retina	10.1016/j.oret.2017.06.003	The title or abstract is not relevant to our research topic
TWO-YEAR RESULTS OF INTRAVITREAL INJECTIONS OF AFLIBERCEPT IN COATS DISEASE: A CASE REPORT	2022	Retin Cases Brief Rep	10.1097/ICB.0000000000001011	The title or abstract is not relevant to our research topic
Optical Coherence Tomography Combined with Fluorescein Fundus Angiography under Intelligent Algorithm to Evaluate the Clinical Efficacy of Ranibizumab Combined with Panretinal Photocoagulation in the Treatment of Macular Edema of Diabetic Retinopathy Patients	2022	Comput Math Methods Med	10.1155/2022/2933663	The title or abstract is not relevant to our research topic
Posterior microphthalmos and papillomacular fold-associated cystic changes misdiagnosed as cystoid macular edema following cataract extraction	2015	Clin Ophthalmol	10.2147/OPTH.S75771	The title or abstract is not relevant to our research topic
Efficacy of intravitreal Lucentis injection on major and macular branch retinal vein occlusion	2020	BMC Ophthalmol	10.1186/s12886-020-01544-4	The title or abstract is not relevant to our research topic
Sustained-release corticosteroid options	2014	J Ophthalmol	10.1155/2014/164692	The title or abstract is not relevant to our research topic
Vitrectomy alone versus vitrectomy with simultaneous intravitreal injection of triamcinolone for macular edema associated with branch retinal vein occlusion	2009	Ophthalmic Surg Lasers Imaging	10.3928/15428877-20090101-19	The title or abstract is not relevant to our research topic
Suprachoroidal injection of triamcinolone acetonide using a custom-made needle to treat diabetic macular edema post pars plana vitrectomy: a case series	2022	J Int Med Res	10.1177/03000605221089807	The title or abstract is not relevant to our research topic
Non-pharmacological complications associated with Intravitreal dexamethasone implant injection	2020	Arch Soc Esp Oftalmol (Engl Ed)	10.1016/j.oftal.2020.06.005	The title or abstract is not relevant to our research topic
A Surprising Cause for Corneal Edema after Cataract Surgery: A Missed Posterior Chamber Intraocular Lens Haptic Remnant	2015	Semin Ophthalmol	10.3109/08820538.2013.874477	The title or abstract is not relevant to our research topic
Adalimumab in refractory cystoid macular edema associated with birdshot chorioretinopathy	2018	Int Ophthalmol	10.1007/s10792-017-0592-5	The title or abstract is not relevant to our research topic
Bibliometric and visualized analysis of ocular drug delivery from 2001 to 2020	2022	J Control Release	10.1016/j.jconrel.2022.03.031	The title or abstract is not relevant to our research topic
A CASE OF CONE DYSTROPHY ASSOCIATED WITH CHOROIDAL NEOVASCULARIZATION	2018	Retin Cases Brief Rep	10.1097/ICB.0000000000000437	The title or abstract is not relevant to our research topic
One-year real-world outcomes of bevacizumab for the treatment of macular oedema secondary to retinal vein occlusion	2022	Clin Exp Ophthalmol	10.1111/ceo.14139	The title or abstract is not relevant to our research topic
Acute syphilitic posterior placoid chorioretinitis after an intravitreal triamcinolone acetonide injection	2006	Acta Ophthalmol Scand	10.1111/j.1600-0420.2005.00641.x	The title or abstract is not relevant to our research topic
Anti-Vascular Endothelial Growth Factor Agents in the Treatment of Retinal Disease: From Bench to Bedside	2016	Ophthalmology	10.1016/j.ophtha.2016.04.056	The title or abstract is not relevant to our research topic
Evaluation of fluocinolone acetonide 0.19 mg intravitreal implant in the management of birdshot retinochoroiditis	2022	Br J Ophthalmol	10.1136/bjophthalmol-2020-317372	The title or abstract is not relevant to our research topic
Periocular abscess caused by Pseudallescheria boydii after a posterior subtenon injection of triamcinolone acetonide	2007	Graefes Arch Clin Exp Ophthalmol	10.1007/s00417-006-0325-3	The title or abstract is not relevant to our research topic
Intraocular pressure after intravitreal injection of triamcinolone acetonide following vitrectomy for macular edema	2007	J Glaucoma	10.1097/IJG.0b013e31802d6e16	The title or abstract is not relevant to our research topic
Dexamethasone tachyphylaxis in the treatment of macular oedema	2014	Acta Ophthalmol	10.1111/aos.12255	The title or abstract is not relevant to our research topic
Aflibercept in diabetic macular edema refractory to previous bevacizumab: outcomes and predictors of success	2018	Graefes Arch Clin Exp Ophthalmol	10.1007/s00417-017-3836-1	The title or abstract is not relevant to our research topic
Cystoid Macular Edema Due to Accidental Latanoprost Overdose After Uncomplicated Phacoemulsification	2018	Curr Drug Saf	10.2174/1574886313666180619163845	The title or abstract is not relevant to our research topic
Alone laser versus bevacizumab plus laser for diffuse diabetic macular edema (ALBA randomized trial)	2021	Ther Adv Ophthalmol	10.1177/2515841420988210	The title or abstract is not relevant to our research topic
Retinal and choroidal thickness changes after single anti-VEGF injection in neovascular age-related macular degeneration: ranibizumab vs bevacizumab	2014	Eur J Ophthalmol	10.5301/ejo.5000478	The title or abstract is not relevant to our research topic
Management of diabetic retinopathy: a systematic review	2007	JAMA	10.1001/jama.298.8.902	The title or abstract is not relevant to our research topic
[Indications and efficacy of intravitreal injections of anti-VEGF in black people in Abidjan]	2019	J Fr Ophtalmol	10.1016/j.jfo.2018.02.026	The title or abstract is not relevant to our research topic
[An iatrogenic posterior subcapsular cataract]	2018	J Fr Ophtalmol	10.1016/j.jfo.2017.05.019	The title or abstract is not relevant to our research topic
Role of PASCAL and optical coherence tomography angiograpgy in the treatment of diffuse unilateral subacute neuroretinitis caused by large live motile worm	2019	Indian J Ophthalmol	10.4103/ijo.IJO_177_19	The title or abstract is not relevant to our research topic
Macular ischaemia: a contraindication for anti-VEGF treatment in retinal vascular disease?	2012	Br J Ophthalmol	10.1136/bjophthalmol-2011-301087	The title or abstract is not relevant to our research topic
Short term results of intra-vitreal bevacizumab for the treatment of macular edema secondary to retinal vein occlusion	2013	Nepal J Ophthalmol	10.3126/nepjoph.v5i1.7824	The title or abstract is not relevant to our research topic
Jet Stream Maculopathy	2021	Ophthalmology	10.1016/j.ophtha.2020.11.014	The title or abstract is not relevant to our research topic
Systemic Factors Associated with Treatment Response in Diabetic Macular Edema	2020	J Ophthalmol	10.1155/2020/1875860	The title or abstract is not relevant to our research topic
Adalimumab rapidly controls both anterior and posterior inflammation in patients with ocular Behçet syndrome and non-infectious uveitis refractory to conventional therapy: a prospective, 6-month follow-up investigation	2023	Int Ophthalmol	10.1007/s10792-023-02846-4	The title or abstract is not relevant to our research topic
Effect of microaneurysms on the anti-VEGF treatment for diabetic macular edema: A retrospective cross-sectional study	2023	Medicine (Baltimore)	10.1097/MD.0000000000035888	The title or abstract is not relevant to our research topic
Bone marrow-CNS connections: implications in the pathogenesis of diabetic retinopathy	2012	Prog Retin Eye Res	10.1016/j.preteyeres.2012.04.005	The title or abstract is not relevant to our research topic
Results of dexamethasone intravitreal implant (Ozurdex) in diabetic macular edema patients: Early versus late switch	2021	Eur J Ophthalmol	10.1177/1120672120929960	The title or abstract is not relevant to our research topic
[Severity of diabetic macular edema (DME) in Seine St Denis among patients treated by anti-VEGF]	2014	J Fr Ophtalmol	10.1016/j.jfo.2014.08.002	The title or abstract is not relevant to our research topic
Combined occlusion of branch retinal artery and vein secondary to prepapillary arterial loops	2015	Indian J Ophthalmol	10.4103/0301-4738.176027	The title or abstract is not relevant to our research topic
Changes of serum VEGF concentration after intravitreal injection of Avastin in treatment of diabetic retinopathy	2012	Eur J Ophthalmol	10.5301/ejo.5000118	The title or abstract is not relevant to our research topic
Intralenticular Sustained-Release Dexamethasone Implant: Is It Still Effective on Macular Edema?	2016	Case Rep Ophthalmol	10.1159/000444163	The title or abstract is not relevant to our research topic
Re: Sadiq et al.: Effect of vitreomacular adhesion on treatment outcomes in the ranibizumab for edema of the macula in diabetes (READ-3) study (Ophthalmology 2016;123:324-329)	2017	Ophthalmology	10.1016/j.ophtha.2016.02.052	The title or abstract is not relevant to our research topic
Long-term intraocular pressure changes after intravitreal injection of bevacizumab	2016	Cutan Ocul Toxicol	10.3109/15569527.2015.1124886	The title or abstract is not relevant to our research topic
[Switching to eylea in macular edema due to retinal vascular diseases]	2015	Arch Soc Esp Oftalmol	10.1016/j.oftal.2014.05.006	The title or abstract is not relevant to our research topic
Short-Term Efficacy Of Intravitreal Patizra® (Ranibizumab) In Treatment Naive Patients- Real World Evidence In Pakistan	2022	J Ayub Med Coll Abbottabad	10.55519/JAMC-03-S1-9562	The title or abstract is not relevant to our research topic
Resolution of Pseudophakic Cystoid Macular Edema: 2 mg Intravitreal Triamcinolone Acetonide versus 40 mg Posterior Sub-Tenon Triamcinolone Acetonide	2021	Curr Eye Res	10.1080/02713683.2020.1842458	The title or abstract is not relevant to our research topic
Injection frequency and response to bevacizumab monotherapy for diabetic macular oedema (BOLT Report 5)	2013	Br J Ophthalmol	10.1136/bjophthalmol-2013-303168	The title or abstract is not relevant to our research topic
Efficacy and safety of postvitrectomy intravitreal triamcinolone therapy for diabetic macular edema	2016	Eur J Ophthalmol	10.5301/ejo.5000768	The title or abstract is not relevant to our research topic
Comparison between intravitreal and orbital floor triamcinolone acetonide after phacoemulsification in patients with endogenous uveitis	2009	Am J Ophthalmol	10.1016/j.ajo.2008.09.011	The title or abstract is not relevant to our research topic
Pharmacological approach to diabetic macular edema	2014	Ophthalmic Res	10.1159/000356693	The title or abstract is not relevant to our research topic
Retinal thickness fluctuations in patients receiving fluocinolone acetonide implant for diabetic macular edema	2020	Curr Med Res Opin	10.1080/03007995.2020.1754183	The title or abstract is not relevant to our research topic
Primary intravitreal bevacizumab for the management of pseudophakic cystoid macular edema: pilot study of the Pan-American Collaborative Retina Study Group	2007	J Cataract Refract Surg	10.1016/j.jcrs.2007.07.046	The title or abstract is not relevant to our research topic
Simple technique for management of anterior chamber-migrated Ozurdex(®) implant	2018	Acta Ophthalmol	10.1111/aos.13584	The title or abstract is not relevant to our research topic
Effect of intravitreal dexamethasone implant in treatment-naive and previously-treated patients with diabetic macular edema	2022	Eur J Ophthalmol	10.1177/11206721221143166	The title or abstract is not relevant to our research topic
ASSOCIATION BETWEEN NEEDLE SIZE, POSTINJECTION REFLUX, AND INTRAOCULAR PRESSURE SPIKES AFTER INTRAVITREAL INJECTIONS	2015	Retina	10.1097/IAE.0000000000000476	The title or abstract is not relevant to our research topic
Comparison of dorzolamide/timolol versus brimonidine/timolol fixed combination therapy in the management of steroid-induced ocular hypertension	2015	J Glaucoma	10.1097/IJG.0b013e31829d9b5c	The title or abstract is not relevant to our research topic
Viral retinitis after intravitreal triamcinolone injection in patients with predisposing medical comorbidities	2010	Am J Ophthalmol	10.1016/j.ajo.2009.10.019	The title or abstract is not relevant to our research topic
Vitreal levels of erythropoietin are increased in patients with retinal vein occlusion and correlate with vitreal VEGF and the extent of macular edema	2010	Retina	10.1097/IAE.0b013e3181d37539	The title or abstract is not relevant to our research topic
[Navigated retinal laser therapy]	2013	Ophthalmologe	10.1007/s00347-013-2868-0	The title or abstract is not relevant to our research topic
Response to comments on: Long-term results of a single injection of intravitreal dexamethasone as initial therapy in diabetic macular edema	2021	Indian J Ophthalmol	10.4103/ijo.IJO_1136_20	The title or abstract is not relevant to our research topic
Aqueous Humour Cytokine Changes with Intravitreal Dexamethasone Implant Injection for Diabetic Macular Edema	2019	Ocul Immunol Inflamm	10.1080/09273948.2019.1636095	The title or abstract is not relevant to our research topic
Aldosterone as a mediator of severity in retinal vascular disease: Evidence and potential mechanisms	2019	Exp Eye Res	10.1016/j.exer.2019.107788	The title or abstract is not relevant to our research topic
A Novel Approach for Development of Intraocular Biodegradable Ranibizumab Implant: A Solution for Stability of Protein Activity	2021	Adv Pharm Bull	10.34172/apb.2021.072	The title or abstract is not relevant to our research topic
Bevacizumab local complications	2009	Ophthalmology	10.1016/j.ophtha.2009.07.027	The title or abstract is not relevant to our research topic
Treatment of Eyes With Diabetic Macular Edema That Had a Suboptimal Response to Antivascular Endothelial Growth Factor Therapy: 2-mg Intravitreal Triamcinolone Acetonide vs 0.7-mg Dexamethasone Implant	2020	J Vitreoretin Dis	10.1177/2474126420917268	The title or abstract is not relevant to our research topic
Central Retinal Vein Occlusion Associated with Fibromuscular Dysplasia: A Case Report	2022	Case Rep Ophthalmol	10.1159/000522636	The title or abstract is not relevant to our research topic
Fluocinolone acetonide 0.19-mg implant for the treatment of noninfectious uveitis with involvement of the posterior segment: a real-world study	2023	Graefes Arch Clin Exp Ophthalmol	10.1007/s00417-022-05893-2	The title or abstract is not relevant to our research topic
OCT patterns of macular edema and response to bevacizumab therapy in retinal vein occlusion	2010	Graefes Arch Clin Exp Ophthalmol	10.1007/s00417-010-1419-5	The title or abstract is not relevant to our research topic
Short-term efficacy of intravitreal Aflibercept injections for retinal angiomatous proliferation	2017	BMC Ophthalmol	10.1186/s12886-017-0497-0	The title or abstract is not relevant to our research topic
Cardiovascular Adverse Events With Intravitreal Anti-Vascular Endothelial Growth Factor Drugs: A Systematic Review and Meta-analysis of Randomized Clinical Trials	2021	JAMA Ophthalmol	10.1001/jamaophthalmol.2021.0640	The title or abstract is not relevant to our research topic
Spectral-Domain OCT Analyses of Macular Changes After Ranibizumab Therapy for Type 1 Retinopathy of Prematurity	2015	J Pediatr Ophthalmol Strabismus	10.3928/01913913-20150326-12	The title or abstract is not relevant to our research topic
Mfsd2a overexpression alleviates vascular dysfunction in diabetic retinopathy	2021	Pharmacol Res	10.1016/j.phrs.2021.105755	The title or abstract is not relevant to our research topic
The Role of Focal Laser in the Anti-Vascular Endothelial Growth Factor Era	2017	Ophthalmol Eye Dis	10.1177/1179172117738240	The title or abstract is not relevant to our research topic
Three-month outcome of intravitreal ziv-aflibercept in eyes with diabetic macular oedema	2017	Br J Ophthalmol	10.1136/bjophthalmol-2016-308679	The title or abstract is not relevant to our research topic
Three-year outcomes of vitrectomy combined with intraoperative dexamethasone implantation for non-tractional refractory diabetic macular edema	2021	Sci Rep	10.1038/s41598-020-80350-w	The title or abstract is not relevant to our research topic
A case of herpetic epithelial keratitis after triamcinolone acetonide subtenon injection	2009	Cornea	10.1097/ICO.0b013e31818a7d9a	The title or abstract is not relevant to our research topic
Intravitreal bevacizumab for diabetic retinopathy	2009	Curr Diabetes Rev	10.2174/157339909787314121	The title or abstract is not relevant to our research topic
Evaluation of hyperreflective foci as a prognostic factor of visual outcome in retinal vein occlusion	2017	Int J Ophthalmol	10.18240/ijo.2017.04.17	The title or abstract is not relevant to our research topic
Iris-claw intraocular lenses to correct aphakia in the absence of capsule support	2011	J Cataract Refract Surg	10.1016/j.jcrs.2011.03.051	The title or abstract is not relevant to our research topic
Early Response to Intravitreal Dexamethasone Implant Therapy in Diabetic Macular Edema May Predict Visual Outcome	2017	Am J Ophthalmol	10.1016/j.ajo.2017.10.004	The title or abstract is not relevant to our research topic
Novel Triamcinolone Acetonide-Loaded Liposomal Topical Formulation Improves Contrast Sensitivity Outcome After Femtosecond Laser-Assisted Cataract Surgery	2019	J Ocul Pharmacol Ther	10.1089/jop.2019.0032	The title or abstract is not relevant to our research topic
Topical ketorolac as an adjunctive treatment with intravitreal bevacizumab in the management of diabetic macular edema: A double-masked placebo-controlled randomized clinical trial	2021	Graefes Arch Clin Exp Ophthalmol	10.1007/s00417-021-05169-1	The title or abstract is not relevant to our research topic
Aflibercept, Bevacizumab, or Ranibizumab for Diabetic Macular Edema: Two-Year Results from a Comparative Effectiveness Randomized Clinical Trial	2016	Ophthalmology	10.1016/j.ophtha.2016.02.022	The title or abstract is not relevant to our research topic
Real-Life Efficacy of Bevacizumab Treatment for Macular Edema Secondary to Central Retinal Vein Occlusion according to Pro Re Nata or Treat-and-Extend Regimen in Eyes with or without Epiretinal Membrane	2022	J Ophthalmol	10.1155/2022/6288582	The title or abstract is not relevant to our research topic
A randomized trial to assess functional and structural effects of ranibizumab versus laser in diabetic macular edema (the LUCIDATE study)	2014	Am J Ophthalmol	10.1016/j.ajo.2014.02.019	The title or abstract is not relevant to our research topic
The clinical outcomes of surgical management of anterior chamber migration of a dexamethasone implant (Ozurdex®)	2017	Graefes Arch Clin Exp Ophthalmol	10.1007/s00417-017-3705-y	The title or abstract is not relevant to our research topic
Treatment Patterns and Clinical Outcomes for Central Retinal Vein Occlusion in the Antivascular Endothelial Growth Factor Era	2019	J Vitreoretin Dis	10.1177/2474126419878922	The title or abstract is not relevant to our research topic
Intravitreal triamcinolone for the treatment of ischemic macular edema associated with branch retinal vein occlusion	2006	Am J Ophthalmol	10.1016/j.ajo.2006.06.061	The title or abstract is not relevant to our research topic
Choroidal neovascularization secondary to ocular syphilis	2021	Rom J Ophthalmol	10.22336/rjo.2021.81	The title or abstract is not relevant to our research topic
Ocular threat in juvenile idiopathic arthritis	2009	Joint Bone Spine	10.1016/j.jbspin.2008.10.015	The title or abstract is not relevant to our research topic
Guidelines for the Management of Diabetic Macular Edema by the European Society of Retina Specialists (EURETINA)	2017	Ophthalmologica	10.1159/000458539	The title or abstract is not relevant to our research topic
Dexamethasone intravitreal implant in retinal vein occlusion: real-life data from a prospective, multicenter clinical trial	2017	Graefes Arch Clin Exp Ophthalmol	10.1007/s00417-016-3431-x	The title or abstract is not relevant to our research topic
Incidence of rhegmatogenous retinal detachments after intravitreal antivascular endothelial factor injections	2011	Acta Ophthalmol	10.1111/j.1755-3768.2010.02064.x	The title or abstract is not relevant to our research topic
Evaluation of standard of care intravitreal aflibercept treatment of diabetic macular oedema treatment-naive patients in the UK: DRAKO study 12-month outcomes	2022	Eye (Lond)	10.1038/s41433-021-01624-9	The title or abstract is not relevant to our research topic
Intravitreal Ranibizumab Had Limited Effect on Cystoid Macular Edema Due to Albumin-Bound Paclitaxel: A Case Report and Literature Review	2021	Front Oncol	10.3389/fonc.2021.773540	The title or abstract is not relevant to our research topic
The efficacy and safety outcomes of the 0.19 mg fluocinolone acetonide implant after prior treatment with the 0.7 mg dexamethasone implant in patients with diabetic macular edema	2018	Int Med Case Rep J	10.2147/IMCRJ.S174461	The title or abstract is not relevant to our research topic
Aggravated capillary non-perfusion after intravitreal bevacizumab for macular edema secondary to systemic lupus erythematosus and anti-phospholipid syndrome	2012	Lupus	10.1177/0961203311422095	The title or abstract is not relevant to our research topic
Arm-to-retina time predicts visual outcome of anti-vascular endothelial growth factor treatment for macular edema due to central retinal vein occlusion	2022	Sci Rep	10.1038/s41598-022-06281-w	The title or abstract is not relevant to our research topic
Choroidal thickness measurements with optical coherence tomography in branch retinal vein occlusion	2016	Int J Ophthalmol	10.18240/ijo.2016.05.16	The title or abstract is not relevant to our research topic
Efficacy of the combination of intravitreal aflibercept and triamcinolone injections in treatment of diabetic macular edema	2023	Tropical Journal of Pharmaceutical Research	10.4314/tjpr.v22i12.11	Without desired outcomes
Two cases of acute abdomen after an intravitreal injection of bevacizumab	2015	Case Rep Ophthalmol	10.1159/000381257	The title or abstract is not relevant to our research topic
Ranibizumab 0.5 mg for Diabetic Macular Edema with Bimonthly Monitoring after a Phase of Initial Treatment: 18-Month, Multicenter, Phase IIIB RELIGHT Study	2015	Ophthalmology	10.1016/j.ophtha.2015.05.038	The title or abstract is not relevant to our research topic
Cataract surgery with combined versus deferred intravitreal dexamethasone implant for diabetic macular edema: long-term outcomes from a real-world setting	2020	Acta Diabetol	10.1007/s00592-020-01509-5	The title or abstract is not relevant to our research topic
Microvolume Analysis of Aflibercept in Aqueous Humor Using Mass Spectrometry	2022	Transl Vis Sci Technol	10.1167/tvst.11.6.7	The title or abstract is not relevant to our research topic
Retrospective Study of a Sustained-Release Intracanalicular Dexamethasone Insert for Treatment of Ocular Inflammation After Cataract and Corneal Surgery	2022	Clin Ophthalmol	10.2147/OPTH.S386702	The title or abstract is not relevant to our research topic
The efficacy of micropulse laser combined with ranibizumab in diabetic macular edema treatment: study protocol for a randomized controlled trial	2022	Trials	10.1186/s13063-022-06593-2	The title or abstract is not relevant to our research topic
Randomised trial of wide-field guided PRP for diabetic macular oedema treated with ranibizumab	2019	Eye (Lond)	10.1038/s41433-019-0342-1	The title or abstract is not relevant to our research topic
Selective laser trabeculoplasty for intraocular pressure elevation after intravitreal triamcinolone acetonide injection	2006	Optom Vis Sci	10.1097/01.opx.0000225106.52653.72	The title or abstract is not relevant to our research topic
Centrifuged-Concentrated Intravitreal Slurry Triamcinolone Acetonide: An Inexpensive, Easy, and Viable Alternative to Long-Term Steroid Delivery	2020	J Vitreoretin Dis	10.1177/2474126420943417	The title or abstract is not relevant to our research topic
Retinal Nerve Fiber Layer Thickness in Glaucoma Patients Treated with Multiple Intravitreal Anti-Vegf (Bevacizumab) Injections	2017	Acta Clin Croat	10.20471/acc.2017.56.03.07	The title or abstract is not relevant to our research topic
Response to comment on: Posterior sub-Tenon triamcinolone injection in the treatment of postoperative cystoid macular edema secondary to pars plana vitrectomy	2023	Indian J Ophthalmol	10.4103/IJO.IJO_809_23	The title or abstract is not relevant to our research topic
Real-World Treatment Patterns and Vision Outcomes with Ranibizumab for Diabetic Macular Edema	2021	J Ophthalmol	10.1155/2021/8825082	The title or abstract is not relevant to our research topic
Rationale and Design of VOYAGER: Long-term Outcomes of Faricimab and Port Delivery System with Ranibizumab for Neovascular Age-Related Macular Degeneration and Diabetic Macular Edema in Clinical Practice	2023	Ophthalmol Sci	10.1016/j.xops.2023.100442	The title or abstract is not relevant to our research topic
Clinical efficacy and safety of ranibizumab in the treatment of wet age-related macular degeneration	2019	Expert Opin Biol Ther	10.1080/14712598.2019.1627322	The title or abstract is not relevant to our research topic
Anti-vascular endothelial growth factor therapy for diabetic macular edema	2013	Ther Adv Endocrinol Metab	10.1177/2042018813512360	The title or abstract is not relevant to our research topic
Updates on the Clinical Trials in Diabetic Macular Edema	2016	Middle East Afr J Ophthalmol	10.4103/0974-9233.172293	The title or abstract is not relevant to our research topic
A clinical study to evaluate the efficacy of intravitreal Anti-VEGF therapy in treating macular edema due to retinal venous occlusions	2013	Med J Armed Forces India	10.1016/j.mjafi.2013.02.001	The title or abstract is not relevant to our research topic
Quantification of Fluid Resolution and Visual Acuity Gain in Patients With Diabetic Macular Edema Using Deep Learning: A Post Hoc Analysis of a Randomized Clinical Trial	2020	JAMA Ophthalmol	10.1001/jamaophthalmol.2020.2457	The title or abstract is not relevant to our research topic
Photodynamic therapy combined with intravitreal injection of triamcinolone acetonide for choroidal neovascularization	2007	Front Med China	10.1007/s11684-007-0079-2	The title or abstract is not relevant to our research topic
A Hemophagocytic Lymphohistiocytosis Patient that Presented with Unilateral Panuveitis	2017	Ocul Immunol Inflamm	10.3109/09273948.2015.1107593	The title or abstract is not relevant to our research topic
Quantitative Analysis of Uveitis Macular Edema in Multiple Sclerosis Patients Receiving Deep Posterior Sub-Tenon Triamcinolone Acetonide Injection	2017	Ophthalmic Res	10.1159/000458157	The title or abstract is not relevant to our research topic
Comment on: Effect of sustained-release long-acting intravitreal dexamethasone implant in patients of non-proliferative diabetic retinopathy undergoing phacoemulsification: A randomized controlled trial	2022	Indian J Ophthalmol	10.4103/ijo.IJO_2952_21	The title or abstract is not relevant to our research topic
A new epidemiological aid in deciding whether to continue or stop a treatment	2012	Invest Ophthalmol Vis Sci	10.1167/iovs.11-9242	The title or abstract is not relevant to our research topic
Retinal Morpho-Functional Changes Following 0.19 mg Fluocinolone Acetonide Intravitreal Implant for Chronic Diabetic Macular Edema	2021	Adv Ther	10.1007/s12325-021-01751-5	The title or abstract is not relevant to our research topic
Brolucizumab for the treatment of diabetic macular edema	2022	Curr Opin Ophthalmol	10.1097/ICU.0000000000000849	The title or abstract is not relevant to our research topic
CHOROIDAL BLOOD FLOW AND THICKNESS AS PREDICTORS FOR RESPONSE TO ANTI-VASCULAR ENDOTHELIAL GROWTH FACTOR THERAPY IN MACULAR EDEMA SECONDARY TO BRANCH RETINAL VEIN OCCLUSION	2018	Retina	10.1097/IAE.0000000000001566	The title or abstract is not relevant to our research topic
Efficacy of intravitreal dexamethasone implant in patients with Vogt-Koyanagi-Harada Disease and bilateral panuveitis: Two case reports	2021	Medicine (Baltimore)	10.1097/MD.0000000000027394	The title or abstract is not relevant to our research topic
Spectral Domain OCT Predictors of Visual Acuity in the Study of COmparative Treatments for REtinal Vein Occlusion 2: SCORE 2 Report 15	2021	Ophthalmol Retina	10.1016/j.oret.2020.12.016	The title or abstract is not relevant to our research topic
Enhanced Benefit in Diabetic Macular Edema from AKB-9778 Tie2 Activation Combined with Vascular Endothelial Growth Factor Suppression	2016	Ophthalmology	10.1016/j.ophtha.2016.04.025	The title or abstract is not relevant to our research topic
Influence of intravitreal triamcinolone acetonide injection in scleral buckling surgery for macula-off retinal detachment	2014	Ophthalmic Res	10.1159/000362882	The title or abstract is not relevant to our research topic
Effect of Dexamethasone Intravitreal Implant on Visual Acuity and Foveal Photoreceptor Integrity in Macular Edema Secondary to Retinal Vascular Disease	2021	Ophthalmologica	10.1159/000512195	The title or abstract is not relevant to our research topic
The Interval between Treatments of Bevacizumab and Dexamethasone Implants for Diabetic Macular Edema Increased over Time in the BEVORDEX Trial	2018	Ophthalmology Retina	10.1016/j.oret.2017.06.010	Without desired outcomes
Comparative Study of a Modified Sub-Tenon's Capsule Injection of Triamcinolone Acetonide and the Intravenous Infusion of Umbilical Cord Mesenchymal Stem Cells in Retinitis Pigmentosa Combined With Macular Edema	2021	Front Pharmacol	10.3389/fphar.2021.694225	The title or abstract is not relevant to our research topic
Duration of the effect of intravitreal triamcinolone acetonide as treatment for diffuse diabetic macular edema	2004	Am J Ophthalmol	10.1016/j.ajo.2004.02.025	The title or abstract is not relevant to our research topic
[Morphology of outer retinal tubulations in the outcome of exudative age-related macular degeneration according to optical coherence tomography angiography]	2021	Vestn Oftalmol	10.17116/oftalma202113704172	The title or abstract is not relevant to our research topic
Conjunctival lymphoid hyperplasia presenting with bilateral panuveitis	2005	Am J Ophthalmol	10.1016/j.ajo.2004.09.024	The title or abstract is not relevant to our research topic
The relative clinical effectiveness of ranibizumab and bevacizumab in diabetic macular oedema: an indirect comparison in a systematic review	2012	BMJ	10.1136/bmj.e5182	The title or abstract is not relevant to our research topic
Response of Retinal Sensitivity to Intravitreal Anti-angiogenic Bevacizumab and Triamcinolone Acetonide for Patients with Diabetic Macular Edema over One Year	2020	Current Eye Research	10.1080/02713683.2020.1712728	Monotherapy in the intervention and control group
Irvine-Gass Macular Edema Responding to the Combination of Oral Mineralocorticoid-Receptor Antagonist With Dexamethasone Drops	2017	Ophthalmic Surg Lasers Imaging Retina	10.3928/23258160-20171030-11	The title or abstract is not relevant to our research topic
Factors associated with improvement and worsening of visual acuity 2 years after focal/grid photocoagulation for diabetic macular edema	2010	Ophthalmology	10.1016/j.ophtha.2009.10.002	The title or abstract is not relevant to our research topic
The effect of antivascular endothelial growth factor therapy on the development of neovascular glaucoma after central retinal vein occlusion: a retrospective analysis	2014	J Ophthalmol	10.1155/2014/317694	The title or abstract is not relevant to our research topic
Cytomegalovirus retinitis after intravitreous triamcinolone in an immunocompetent patient	2005	Am J Ophthalmol	10.1016/j.ajo.2005.06.058	The title or abstract is not relevant to our research topic
Vogt-Koyanagi-Harada disease in a Native American population in Oklahoma	2021	Int Ophthalmol	10.1007/s10792-020-01647-3	The title or abstract is not relevant to our research topic
Managing retinal vein occlusion	2012	BMJ	10.1136/bmj.e499	The title or abstract is not relevant to our research topic
THE OMAR STUDY Comparison of Ozurdex and Triamcinolone Acetonide for Refractory Cystoid Macular Edema in Retinal Vein Occlusion	2015	Retina-the Journal of Retinal and Vitreous Diseases	10.1097/IAE.0000000000000475	Without desired outcomes
Treatment of central retinal vein occlusion with triamcinolone acetonide: an optical coherence tomography study	2003	Semin Ophthalmol	10.1076/soph.18.2.67.15860	The title or abstract is not relevant to our research topic
Microinvasive pars plana vitrectomy combined with internal limiting membrane peeling versus anti-VEGF intravitreal injection for treatment-naïve diabetic macular edema (VVV-DME study): study protocol for a randomized controlled trial	2023	Trials	10.1186/s13063-023-07735-w	The title or abstract is not relevant to our research topic
PRESUMED POSTERIOR UVEITIS RELATED TO EHRLICHIA EXPOSURE	2016	Retin Cases Brief Rep	10.1097/ICB.0000000000000192	The title or abstract is not relevant to our research topic
Vitreous hemorrhage in multiple sclerosis-associated uveitis	2007	Ocul Immunol Inflamm	10.1080/09273940601147737	The title or abstract is not relevant to our research topic
COMPLIANCE AND ADHERENCE OF PATIENTS WITH DIABETIC MACULAR EDEMA TO INTRAVITREAL ANTI-VASCULAR ENDOTHELIAL GROWTH FACTOR THERAPY IN DAILY PRACTICE	2018	Retina	10.1097/IAE.0000000000001892	The title or abstract is not relevant to our research topic
Efficacy and safety of ranibizumab 0.5 mg in Chinese patients with visual impairment due to diabetic macular edema: results from the 12-month REFINE study	2019	Graefes Arch Clin Exp Ophthalmol	10.1007/s00417-018-04213-x	The title or abstract is not relevant to our research topic
Efficacy and Cost-Effectiveness of Anti-VEGF for Treating Diabetic Retinopathy in the Indian Population	2021	Clin Ophthalmol	10.2147/OPTH.S317771	The title or abstract is not relevant to our research topic
Fluocinolone Acetonide Intravitreal Implant 190 μg (ILUVIEN®) in Vitrectomized versus Nonvitrectomized Eyes for the Treatment of Chronic Diabetic Macular Edema	2018	Ophthalmic Res	10.1159/000484091	The title or abstract is not relevant to our research topic
Comparison of the efficacy of intravitreal Anti-VEGF versus intravitreal dexamethasone implant in treatment resistant diabetic Macular Edema	2023	BMC ophthalmology	10.1186/s12886-023-02831-6	Without desired outcomes
OCT Angiography Study of the Macula in Patients with Diabetic Macular Edema Treated with Intravitreal Aflibercept	2021	Ocul Immunol Inflamm	10.1080/09273948.2019.1704028	The title or abstract is not relevant to our research topic
Two year result of intravitreal bevacizumab for diabetic macular edema using treat and extend protocol	2017	Medicine (Baltimore)	10.1097/MD.0000000000006406	The title or abstract is not relevant to our research topic
Triamcinolone-induced intraocular pressure elevation: intravitreal injection for macular edema and posterior subtenon injection for uveitis	2006	Korean J Ophthalmol	10.3341/kjo.2006.20.2.99	The title or abstract is not relevant to our research topic
MICROSTRUCTURAL CHANGES IN CYSTOID MACULAR EDEMA IN RETINITIS PIGMENTOSA AFTER INTRAVITREAL DEXAMETHASONE IMPLANT INJECTION	2021	Retina	10.1097/IAE.0000000000002944	The title or abstract is not relevant to our research topic
THE ROLE OF THE Suprachoroidal Space: IN THE TREATMENT OF UME AND OTHERRETINAL DISEASES	2021	Retina	10.1097/01.iae.0000758616.42594.04	The title or abstract is not relevant to our research topic
Changes in 12-month outcomes over time for age-related macular degeneration, diabetic macular oedema and retinal vein occlusion	2023	Eye (Lond)	10.1038/s41433-022-02075-6	The title or abstract is not relevant to our research topic
The Role of HIF1α-PFKFB3 Pathway in Diabetic Retinopathy	2021	J Clin Endocrinol Metab	10.1210/clinem/dgab362	The title or abstract is not relevant to our research topic
[Dynamics of changes in morphometric parameters of the macular zone in glaucoma patients after phacoemulsification]	2019	Vestn Oftalmol	10.17116/oftalma2019135052129	The title or abstract is not relevant to our research topic
Steroid injection in addition to macular laser grid photocoagulation in diabetic macular oedema: a systematic review	2010	Acta Ophthalmol	10.1111/j.1755-3768.2009.01657.x	The title or abstract is not relevant to our research topic
ANTERIOR MIGRATION OF INTRAVITREAL FLUOCINOLONE ACETONIDE IMPLANTS: A CASE REPORT	2022	Retin Cases Brief Rep	10.1097/ICB.0000000000000897	The title or abstract is not relevant to our research topic
Effect of the duration of macular edema on clinical outcomes in retinal vein occlusion treated with dexamethasone intravitreal implant	2012	Ophthalmology	10.1016/j.ophtha.2011.12.028	The title or abstract is not relevant to our research topic
The use of optical coherence tomography in the management of cystoid macular edema in pediatric uveitis	2006	J AAPOS	10.1016/j.jaapos.2005.08.008	The title or abstract is not relevant to our research topic
Focal laser for idiopathic macular telangectasia type 1 refractory to ozurdex, ranibizumab and aflibercept	2021	Arch Soc Esp Oftalmol (Engl Ed)	10.1016/j.oftal.2020.03.022	The title or abstract is not relevant to our research topic
An International Comparison of Baseline Characteristics of Patients Undergoing Initiation of Anti-VEGF Therapy for DME	2019	Ophthalmic Surg Lasers Imaging Retina	10.3928/23258160-20191031-18	The title or abstract is not relevant to our research topic
Intraocular methotrexate can induce extended remission in some patients in noninfectious uveitis	2013	Retina	10.1097/IAE.0b013e31828ac07d	The title or abstract is not relevant to our research topic
Radiation retinopathy secondary to treatment of maxillary sinus carcinoma: a dramatic case	2017	Arch Soc Esp Oftalmol	10.1016/j.oftal.2016.11.017	The title or abstract is not relevant to our research topic
Botulinum toxin type A in multimodal management of age-related macular degeneration and related diseases	2023	Toxicon	10.1016/j.toxicon.2023.107170	The title or abstract is not relevant to our research topic
Intravitreal diclofenac versus intravitreal bevacizumab in naive diabetic macular edema: a randomized double-masked clinical trial	2015	Int Ophthalmol	10.1007/s10792-014-9967-z	The title or abstract is not relevant to our research topic
[Ranibizumab in diabetic macular edema. Evaluation of functional and morphological aspects]	2013	Ophthalmologe	10.1007/s00347-012-2714-9	The title or abstract is not relevant to our research topic
Role of Concomitant Triamcinolone Acetonide Injection in Small-Gauge Vitrectomy for Idiopathic Epiretinal Membrane Peel	2015	Asia Pac J Ophthalmol (Phila)	10.1097/APO.0000000000000049	The title or abstract is not relevant to our research topic
Intravitreal triamcinolone acetonide as treatment of macular edema in central retinal vein occlusion	2002	Graefes Arch Clin Exp Ophthalmol	10.1007/s00417-002-0529-0	The title or abstract is not relevant to our research topic
Effects of ranibizumab in patients with subfoveal choroidal neovascularization attributable to age-related macular degeneration	2009	Am J Ophthalmol	10.1016/j.ajo.2008.12.005	The title or abstract is not relevant to our research topic
Tattoo-associated uveitis	2010	Eye (Lond)	10.1038/eye.2010.17	The title or abstract is not relevant to our research topic
Comparison of Renal Adverse Events Between Intravitreal Anti-Vascular Endothelial Growth Factor Agents: A Meta-Analysis	2024	Am J Ophthalmol	10.1016/j.ajo.2024.12.023	The title or abstract is not relevant to our research topic
Widefield OCT-Angiography and Fluorescein Angiography Assessments of Nonperfusion in Diabetic Retinopathy and Edema Treated with Anti-Vascular Endothelial Growth Factor	2019	Ophthalmology	10.1016/j.ophtha.2019.06.022	The title or abstract is not relevant to our research topic
Racial, Ethnic, and Insurance-Based Disparities Upon Initiation of Anti-Vascular Endothelial Growth Factor Therapy for Diabetic Macular Edema in the US	2021	Ophthalmology	10.1016/j.ophtha.2021.03.010	The title or abstract is not relevant to our research topic
Combined Intravitreal Ranibizumab and Sub-Tenon Injection of Triamcinolone for the Treatment of Diabetic Macular Edema with Retinal Detachment	2016	Journal of Ocular Pharmacology and Therapeutics	10.1089/jop.2015.0092	Without desired outcomes
Predictive value of the characteristics of intraretinal cystoid spaces on early response to antivascular endothelial growth factor treatment in patients with cystoid diabetic macular edema	2022	Arq Bras Oftalmol	10.5935/0004-2749.2021-0462	The title or abstract is not relevant to our research topic
Dexamethasone Intravitreal Implant Injection in Eyes with Comorbid Hypotony	2019	Ophthalmol Retina	10.1016/j.oret.2019.05.030	The title or abstract is not relevant to our research topic
Time to clinically significant visual acuity gains after ranibizumab treatment for retinal vein occlusion: BRAVO and CRUISE trials	2014	Ophthalmology	10.1016/j.ophtha.2013.11.022	The title or abstract is not relevant to our research topic
Ultrastructural findings in the primate eye after intravitreal injection of bevacizumab	2007	Am J Ophthalmol	10.1016/j.ajo.2007.03.007	The title or abstract is not relevant to our research topic
COMBINED VITRECTOMY AND INTRAVITREAL DEXAMETHASONE (OZURDEX) SUSTAINED-RELEASE IMPLANT	2016	Retina	10.1097/IAE.0000000000001063	The title or abstract is not relevant to our research topic
Worsening proteinuria and renal function after intravitreal vascular endothelial growth factor blockade for diabetic proliferative retinopathy	2020	Clin Kidney J	10.1093/ckj/sfaa049	The title or abstract is not relevant to our research topic
Effects of subthreshold diode micropulse laser photocoagulation on treating patients with refractory diabetic macular edema	2018	J Curr Ophthalmol	10.1016/j.joco.2018.11.006	The title or abstract is not relevant to our research topic
Basis and Design of a Randomized Clinical Trial to Evaluate the Effect of Levosulpiride on Retinal Alterations in Patients With Diabetic Retinopathy and Diabetic Macular Edema	2018	Front Endocrinol (Lausanne)	10.3389/fendo.2018.00242	The title or abstract is not relevant to our research topic
Efficacy, durability, and safety of faricimab with extended dosing up to every 16 weeks in diabetic macular edema: 2-year results from the Japan subgroup of the phase 3 YOSEMITE trial	2024	Jpn J Ophthalmol	10.1007/s10384-024-01078-y	The title or abstract is not relevant to our research topic
One-year outcomes of ziv-aflibercept for macular edema in central retinal vein occlusion	2017	Am J Ophthalmol Case Rep	10.1016/j.ajoc.2017.10.011	The title or abstract is not relevant to our research topic
Macular infarction following intravitreal bevacizumab for treatment of central retinal vein occlusion	2012	Ophthalmic Surg Lasers Imaging	10.3928/15428877-20120712-05	The title or abstract is not relevant to our research topic
Higher priced drugs are not cost effective for diabetic macular edema, US study finds	2016	BMJ	10.1136/bmj.i3253	The title or abstract is not relevant to our research topic
Quantitative Proteomics Reveals β2 Integrin-mediated Cytoskeletal Rearrangement in Vascular Endothelial Growth Factor (VEGF)-induced Retinal Vascular Hyperpermeability	2016	Mol Cell Proteomics	10.1074/mcp.M115.053249	The title or abstract is not relevant to our research topic
Switching to less expensive blindness drug could save medicare part B $18 billion over a ten-year period	2014	Health Aff (Millwood)	10.1377/hlthaff.2013.0832	The title or abstract is not relevant to our research topic
Characteristics and Treatment Patterns of Patients with Diabetic Macular Edema Non-Responsive to Anti-Vascular Endothelial Growth Factor Treatment in Ontario, Canada	2023	Clin Ophthalmol	10.2147/OPTH.S399981	The title or abstract is not relevant to our research topic
Evaluation of contrast sensitivity and other visual function outcomes in diabetic macular edema patients following treatment switch to aflibercept from ranibizumab	2018	Clin Ophthalmol	10.2147/OPTH.S158268	The title or abstract is not relevant to our research topic
[Complex assessment of retinal ischemic damage in patients with retinal vein occlusion]	2019	Vestn Oftalmol	10.17116/oftalma201913502162	The title or abstract is not relevant to our research topic
Anti-vascular endothelial growth factor dosing frequency and visual outcomes in macular oedema following branch retinal vein occlusion	2023	Eye (Lond)	10.1038/s41433-023-02527-7	The title or abstract is not relevant to our research topic
Two-Week Central Macular Thickness Reduction Rate >37% Predicts the Long-Term Efficacy of Anti-vascular Endothelial Growth Factor Treatment for Macular Edema Secondary to Retinal Vein Occlusion	2022	Front Med (Lausanne)	10.3389/fmed.2022.851238	The title or abstract is not relevant to our research topic
Man With Blurry Vision and Eye Pain	2016	JAMA Ophthalmol	10.1001/jamaophthalmol.2015.2131	The title or abstract is not relevant to our research topic
Dexamethasone posterior-segment drug delivery system in the treatment of macular edema resulting from uveitis or Irvine-Gass syndrome	2009	Am J Ophthalmol	10.1016/j.ajo.2008.12.033	The title or abstract is not relevant to our research topic
Purtscher-like retinopathy: A rare presentation of hematopoietic stem cell transplant-associated thrombotic microangiopathy	2019	Pediatr Transplant	10.1111/petr.13344	The title or abstract is not relevant to our research topic
Sustained Control from Recurring Non-Infectious Uveitic Macular Edema with 0.19 mg Fluocinolone Acetonide Intravitreal Implant - A Case Report	2019	Ophthalmol Ther	10.1007/s40123-019-00209-w	The title or abstract is not relevant to our research topic
Panretinal photocoagulation and intravitreal triamcinolone acetonide injection in four diabetic patients	2005	Retina	10.1097/00006982-200507000-00027	The title or abstract is not relevant to our research topic
Visual Functions Affecting Vision-Related Quality of Life Following Intravitreal Ranibizumab Therapy for Central Retinal Vein Occlusion	2022	J Clin Med	10.3390/jcm11144139	The title or abstract is not relevant to our research topic
Combined pharmacosurgery as treatment for diabetic macular edema: Core pars plana vitrectomy and intravitreal injection of bevacizumab and triamcinolone	2011	Klinische Monatsblatter fur Augenheilkunde	10.1055/s-0029-1245965	Without desired outcomes
Differentiation between Good and Low-Responders to Intravitreal Ranibizumab for Macular Edema Secondary to Retinal Vein Occlusion	2016	J Ophthalmol	10.1155/2016/9875741	The title or abstract is not relevant to our research topic
Association between Early Anatomic Response and Intraocular Pressure Change after Intravitreal Dexamethasone Implant: An Optical Coherence Tomography Study	2020	J Clin Med	10.3390/jcm9092692	The title or abstract is not relevant to our research topic
Aflibercept in diabetic macular edema: evaluating efficacy as a primary and secondary therapeutic option	2017	Eye (Lond)	10.1038/eye.2016.238	The title or abstract is not relevant to our research topic
The effects of intravitreally injected dexamethasone implant and anti-vegf on macular edema due to retinal vein occlusion	2021	Annals of Clinical and Analytical Medicine	10.4328/ACAM.20378	Without desired outcomes
A prospective controlled trial to evaluate the adjunctive role of posterior subtenon triamcinolone in the treatment of diffuse diabetic macular edema	2004	J Ocul Pharmacol Ther	10.1089/1080768041725308	The title or abstract is not relevant to our research topic
Clinical Manifestations, Complications and Treatment of Ocular Sarcoidosis: Correlation between Visual Efficiency and Macular Edema as Seen on Optical Coherence Tomography	2016	Semin Ophthalmol	10.1080/08820538.2016.1206576	The title or abstract is not relevant to our research topic
Diabetic Macular Edema: Emerging Strategies and Treatment Algorithms	2017	Dev Ophthalmol	10.1159/000459706	The title or abstract is not relevant to our research topic
INTRAVITREAL DEXAMETHASONE IMPLANT FOR THE TREATMENT OF REFRACTORY MACULAR EDEMA IN RETINAL VASCULAR DISEASES: Results of the KKESH International Collaborative Retina Study Group	2016	Retina	10.1097/IAE.0000000000000616	The title or abstract is not relevant to our research topic
Predictor of Early Remission of Diabetic Macular Edema under As-Needed Intravitreal Ranibizumab	2019	Sci Rep	10.1038/s41598-019-44078-6	The title or abstract is not relevant to our research topic
Changes in Macular Microvascular Structure in Macular Edema Secondary to Branch Retinal Vein Occlusion Treated with Antivascular Endothelial Growth Factor for One Year	2021	J Ophthalmol	10.1155/2021/6645452	The title or abstract is not relevant to our research topic
Diabetic retinopathy: a complex pathophysiology requiring novel therapeutic strategies	2018	Expert Opin Biol Ther	10.1080/14712598.2018.1545836	The title or abstract is not relevant to our research topic
Optic disc microvascularity in patients with intravitreal dexamethasone implantation for branch retinal vein occlusion	2021	J Fr Ophtalmol	10.1016/j.jfo.2021.07.006	The title or abstract is not relevant to our research topic
Real-Time Diabetic Retinopathy Severity Score Level versus Ultra-Widefield Leakage Index-Guided Management of Diabetic Retinopathy: Two-Year Outcomes from the Randomized PRIME Trial	2021	J Pers Med	10.3390/jpm11090885	The title or abstract is not relevant to our research topic
Aqueous Humor Cytokines and Long-Term Response to Anti-Vascular Endothelial Growth Factor Therapy in Diabetic Macular Edema	2019	Am J Ophthalmol	10.1016/j.ajo.2019.04.002	The title or abstract is not relevant to our research topic
Sequential anterior ischemic optic neuropathy and central retinal artery and vein occlusion after ranibizumab for diabetic macular edema	2010	Eur J Ophthalmol	10.1177/112067211002000609	The title or abstract is not relevant to our research topic
New insights into cataract surgery in patients with uveitis: A detailed review of the current literature	2022	Saudi J Ophthalmol	10.4103/sjopt.sjopt_147_21	The title or abstract is not relevant to our research topic
Three-year, randomized, sham-controlled trial of dexamethasone intravitreal implant in patients with diabetic macular edema	2014	Ophthalmology	10.1016/j.ophtha.2014.04.024	The title or abstract is not relevant to our research topic
Application of intravitreal bevacizumab for circumscribed choroidal hemangioma	2009	Korean J Ophthalmol	10.3341/kjo.2009.23.2.127	The title or abstract is not relevant to our research topic
The anatomical and functional benefit of bevacizumab in the treatment of macular edema associated with Purtscher-like retinopathy	2014	Eye (Lond)	10.1038/eye.2014.85	The title or abstract is not relevant to our research topic
Unilateral acute posterior multifocal placoid pigment epitheliopathy in a patient with a strongly positive purified protein derivative test	2019	Arq Bras Oftalmol	10.5935/0004-2749.20190084	The title or abstract is not relevant to our research topic
Central retinal vein occlusion after intense exercise: response to intravitreal bevacizumab	2011	Ophthalmic Surg Lasers Imaging	10.3928/15428877-20110623-02	The title or abstract is not relevant to our research topic
Qualitative and Quantitative Assessment of Vascular Changes in Diabetic Macular Edema after Dexamethasone Implant Using Optical Coherence Tomography Angiography	2017	Int J Mol Sci	10.3390/ijms18061181	The title or abstract is not relevant to our research topic
Combined intravitreal injection of triamcinolone acetonide and panretinal photocoagulation for concomitant diabetic macular edema and proliferative diabetic retinopathy	2005	Retina	10.1097/00006982-200502000-00003	The title or abstract is not relevant to our research topic
The Cost-Effectiveness of Ranibizumab for the Treatment of Diabetic Macular Edema	2015	Ophthalmology	10.1016/j.ophtha.2015.03.032	The title or abstract is not relevant to our research topic
Change of cytokines after intravitreal ranibizumab in patients with recurrent branch retinal vein occlusion and macular edema	2021	Eur J Ophthalmol	10.1177/1120672119885054	The title or abstract is not relevant to our research topic
Recurrent neuroretinitis in an adolescent with ulcerative colitis	2005	J Neuroophthalmol	10.1097/01.wno.0000189827.69634.7d	The title or abstract is not relevant to our research topic
One Year Results of Faricimab for Aflibercept-Resistant Diabetic Macular Edema	2023	Clin Ophthalmol	10.2147/OPTH.S424314	The title or abstract is not relevant to our research topic
Subthreshold micropulse laser versus intravitreal anti-VEGF for diabetic macular edema patients with relatively better visual acuity	2020	Int J Ophthalmol	10.18240/ijo.2020.10.15	The title or abstract is not relevant to our research topic
Retino-choroidal ischemia in central retinal vein occlusion	2014	Saudi J Ophthalmol	10.1016/j.sjopt.2014.02.004	The title or abstract is not relevant to our research topic
Effects on Intravitreal Anti-vascular Endothelial Growth Factor Injections during the COVID-19 Pandemic in the Eastern Black Sea Region of Turkey	2021	Beyoglu Eye J	10.14744/bej.2021.59244	The title or abstract is not relevant to our research topic
Prospective study of a fluocinolone acetonide implant for chronic macular edema from central retinal vein occlusion: thirty-six-month results	2012	Ophthalmology	10.1016/j.ophtha.2011.06.019	The title or abstract is not relevant to our research topic
Ranibizumab for macular edema following branch retinal vein occlusion: six-month primary end point results of a phase III study	2010	Ophthalmology	10.1016/j.ophtha.2010.02.021	The title or abstract is not relevant to our research topic
Management of refractory Leber miliary aneurysms with macular edema: a case report	2014	Retin Cases Brief Rep	10.1097/ICB.0b013e3182a0e48f	The title or abstract is not relevant to our research topic
High-Dose (2.5 mg) Intravitreal Bevacizumab as Rescue Therapy for Persistent Postradiation Cystoid Macular Edema	2017	Ocul Oncol Pathol	10.1159/000448719	The title or abstract is not relevant to our research topic
Erosive Retinopathy and Retinal Detachment From Depot Intravitreal Triamcinolone Acetonide Injection at the End of Pars Plana Vitrectomy	2019	Ophthalmic Surg Lasers Imaging Retina	10.3928/23258160-20191009-03	The title or abstract is not relevant to our research topic
Correspondence	2013	Retina	10.1097/IAE.0b013e3182a48989	The title or abstract is not relevant to our research topic
Role of Combined Therapy of Intravitreal Ranibizumab and Dexamethasone in Refractory Diabetic Macular Edema: a Retrospective Study	2021	Maedica (Bucur)	10.26574/maedica.2021.16.4.615	Non-comparative studies
Paired responses to intravitreal bevacizumab in diabetic macular edema: predictors of response in the fellow eye	2014	Graefes Arch Clin Exp Ophthalmol	10.1007/s00417-013-2422-4	The title or abstract is not relevant to our research topic
Cutaneous Cell-Mediated Delayed Hypersensitivity to Intravitreal Bevacizumab	2020	Middle East Afr J Ophthalmol	10.4103/meajo.MEAJO_123_20	The title or abstract is not relevant to our research topic
Monthly microperimetry (MP1) measurement of macular sensitivity after dexamethasone implantation (Ozurdex) in retinal vein occlusions	2015	Graefes Arch Clin Exp Ophthalmol	10.1007/s00417-014-2897-7	The title or abstract is not relevant to our research topic
Visual acuity following intravitreal bevacizumab for macular edema associated with retinal vein occlusion	2010	Jpn J Ophthalmol	10.1007/s10384-010-0878-x	The title or abstract is not relevant to our research topic
Loss to Follow-Up in Patients With Retinal Vein Occlusion Undergoing Intravitreal Anti-VEGF Injections	2019	Ophthalmic Surg Lasers Imaging Retina	10.3928/23258160-20190301-05	The title or abstract is not relevant to our research topic
Refractive changes after intravitreal ranibizumab injections for diabetic macular oedema	2018	Clin Exp Optom	10.1111/cxo.12637	The title or abstract is not relevant to our research topic
[Macular thickness analysis by optic coherence tomography in refractory diabetic macular edema treated with intravitreous triamcinolone]	2007	Arq Bras Oftalmol	10.1590/s0004-27492007000500011	The title or abstract is not relevant to our research topic
[Leak of intravitreal triamcinolone to the anterior chamber]	2007	Arch Soc Esp Oftalmol	10.4321/s0365-66912007001200014	The title or abstract is not relevant to our research topic
Subretinal fibrosis and uveitis: a spectral domain OCT study of its evolution and the minimal therapeutic effect of the off-label treatment with ranibizumab	2014	Ocul Immunol Inflamm	10.3109/09273948.2013.841959	The title or abstract is not relevant to our research topic
Biological, preclinical and clinical characteristics of inhibitors of vascular endothelial growth factors	2012	Ophthalmologica	10.1159/000337152	The title or abstract is not relevant to our research topic
Intravitreal ranibizumab for macular edema secondary to central retinal vein occlusion	2011	Retina	10.1097/IAE.0b013e3181fbce76	The title or abstract is not relevant to our research topic
Predictive factors for visual acuity after intravitreal triamcinolone treatment for diabetic macular edema	2005	Arch Ophthalmol	10.1001/archopht.123.10.1338	The title or abstract is not relevant to our research topic
A case of aminoglycosides induced retinal toxicity treated with megadoses of steroids and an intravitreal dexamethasone implant (Ozurdex(®))	2016	Arch Soc Esp Oftalmol	10.1016/j.oftal.2016.01.017	The title or abstract is not relevant to our research topic
Randomised, multicentre, placebo-controlled trial of fenofibrate for treatment of diabetic macular oedema with economic evaluation (FORTE study): study protocol for a randomised control trial	2024	BMJ Open	10.1136/bmjopen-2024-089518	The title or abstract is not relevant to our research topic
Iluvien: a new sustained delivery technology for posterior eye disease	2008	Expert Opin Drug Deliv	10.1517/17425247.5.9.1039	The title or abstract is not relevant to our research topic
BALATON and COMINO: Phase III Randomized Clinical Trials of Faricimab for Retinal Vein Occlusion: Study Design and Rationale	2023	Ophthalmol Sci	10.1016/j.xops.2023.100302	The title or abstract is not relevant to our research topic
Bevacizumab treatment of macular edema in CRVO and BRVO: long-term follow-up (BERVOLT study: bevacizumab for RVO long-term follow-up)	2016	Graefes Arch Clin Exp Ophthalmol	10.1007/s00417-015-3219-4	The title or abstract is not relevant to our research topic
Risk factors for an atherothrombotic event in patients with diabetic macular edema treated with intravitreal injections of bevacizumab	2020	Int J Ophthalmol	10.18240/ijo.2020.09.12	The title or abstract is not relevant to our research topic
Tomographic assessment of therapeutic response to uveitic macular oedema	2007	Clin Exp Ophthalmol	10.1111/j.1442-9071.2007.01577.x	The title or abstract is not relevant to our research topic
The effect of select systemic medications on outcomes in diabetics with central retinal vein occlusion	2022	Ther Adv Ophthalmol	10.1177/25158414211063076	The title or abstract is not relevant to our research topic
Differences in the characteristics of subjects achieving complete, partial, or no resolution of macular edema in the READ-3 study	2021	Graefes Arch Clin Exp Ophthalmol	10.1007/s00417-021-05148-6	The title or abstract is not relevant to our research topic
Atypical central retinal artery occlusion as the first presentation of POEMS syndrome: a case report	2018	BMC Neurol	10.1186/s12883-018-1071-y	The title or abstract is not relevant to our research topic
Intraocular concentration and pharmacokinetics of triamcinolone acetonide after a single intravitreal injection	2003	Ophthalmology	10.1016/S0161-6420(02)01969-3	The title or abstract is not relevant to our research topic
Effectiveness of microperimetry in evaluating anti-vascular endothelial growth factor therapy for diabetic macular edema patients with relatively good vision: A retrospective observational study	2021	Medicine (Baltimore)	10.1097/MD.0000000000028404	The title or abstract is not relevant to our research topic
[Modern view on the treatment of wet-AMD patients]	2019	Vestn Oftalmol	10.17116/oftalma2019135051107	The title or abstract is not relevant to our research topic
Effect of Ranibizumab on the Decision to Drive and Vision Function Relevant to Driving in Patients With Diabetic Macular Edema: Report From RESTORE, RIDE, and RISE Trials	2016	JAMA Ophthalmol	10.1001/jamaophthalmol.2015.4636	The title or abstract is not relevant to our research topic
Burden of diabetic macular oedema in patients receiving antivascular endothelial growth factor therapy in South Korea: a healthcare resource use and cost analysis	2020	BMJ Open	10.1136/bmjopen-2020-042484	The title or abstract is not relevant to our research topic
Pediatric Pars Planitis: A Review	2023	Ocul Immunol Inflamm	10.1080/09273948.2023.2279683	The title or abstract is not relevant to our research topic
Clinical outcomes of triamcinolone-assisted anterior vitrectomy after phacoemulsification complicated by posterior capsule rupture	2013	J Cataract Refract Surg	10.1016/j.jcrs.2012.10.042	The title or abstract is not relevant to our research topic
Hyperacute iris neovascularization following cataract surgery	2022	Medicine (Baltimore)	10.1097/MD.0000000000029356	The title or abstract is not relevant to our research topic
Intravitreal triamcinolone acetonide for cystoid macular edema in nonischemic central retinal vein occlusion	2005	Am J Ophthalmol	10.1016/j.ajo.2005.01.001	The title or abstract is not relevant to our research topic
Study of stability and biophysical characterization of ranibizumab and aflibercept	2016	Eur J Pharm Biopharm	10.1016/j.ejpb.2016.09.003	The title or abstract is not relevant to our research topic
Comparison of Ranibizumab Treatment Response of Superior and Inferior Temporal Branch Retinal Vein Occlusion: A Year Follow-Up	2022	Beyoglu Eye J	10.14744/bej.2022.46794	The title or abstract is not relevant to our research topic
Factors Influencing Visual Acuity in Patients with Active Subfoveal Circumscribed Polypoidal Choroidal Vasculopathy and Changes in Imaging Parameters	2023	Diagnostics (Basel)	10.3390/diagnostics13183017	The title or abstract is not relevant to our research topic
Aflibercept Versus Bevacizumab and/or Ranibizumab for Recurrent Macular Edema Secondary to Central Retinal Vein Occlusion	2018	J Ocul Pharmacol Ther	10.1089/jop.2017.0074	The title or abstract is not relevant to our research topic
Intermediate Uveitis Etiology, Complications, Treatment, and Outcomes in a Colombian Uveitis Referral Center	2021	Clin Ophthalmol	10.2147/OPTH.S309193	The title or abstract is not relevant to our research topic
Visual outcome after intravitreal triamcinolone acetonide depends on optical coherence tomographic patterns in patients with diffuse diabetic macular edema	2011	Retina	10.1097/IAE.0b013e3181f04991	The title or abstract is not relevant to our research topic
Periocular corticosteroid injections in uveitis: effects and complications	2014	Ophthalmology	10.1016/j.ophtha.2014.05.021	The title or abstract is not relevant to our research topic
Intravitreal injection of ranibizumab and CTGF shRNA improves retinal gene expression and microvessel ultrastructure in a rodent model of diabetes	2014	Int J Mol Sci	10.3390/ijms15011606	The title or abstract is not relevant to our research topic
[Cornea imagery and keratitis caused by processionary caterpillar hairs]	2011	J Fr Ophtalmol	10.1016/j.jfo.2010.11.004	The title or abstract is not relevant to our research topic
Current anti-vascular endothelial growth factor dosing regimens: benefits and burden	2013	Ophthalmology	10.1016/j.ophtha.2013.01.057	The title or abstract is not relevant to our research topic
Treatment of central retinal vein occlusion-related macular edema with intravitreal bevacizumab (Avastin): preliminary results	2008	Klin Monbl Augenheilkd	10.1055/s-2008-1027258	The title or abstract is not relevant to our research topic
Chronic postoperative endophthalmitis after cataract surgery secondary to vancomycin-resistant Ochrobactrum anthropi: case report and literature review	2016	J Ophthalmic Inflamm Infect	10.1186/s12348-016-0094-z	The title or abstract is not relevant to our research topic
[Pathophysiology and therapeutic progress of diabetic macular edema]	2018	Zhonghua Yan Ke Za Zhi	10.3760/cma.j.issn.0412-4081.2018.08.014	The title or abstract is not relevant to our research topic
Intravitreal injection of triamcinolone acetonide for diabetic macular edema	2004	Arch Ophthalmol	10.1001/archopht.122.7.1082-b	The title or abstract is not relevant to our research topic
Intravitreal inserts of steroids to treat diabetic macular edema	2009	Curr Diabetes Rev	10.2174/157339909787314211	The title or abstract is not relevant to our research topic
Pars Plana Vitrectomy With Internal Limiting Membrane Peeling for the Treatment of Cystoid Macular Edema in a Patient With Syphilitic Uveitis and HIV Infection	2022	Cureus	10.7759/cureus.32865	The title or abstract is not relevant to our research topic
Glucocorticoid induction of occludin expression and endothelial barrier requires transcription factor p54 NONO	2013	Invest Ophthalmol Vis Sci	10.1167/iovs.13-11980	The title or abstract is not relevant to our research topic
[Intravitreal triamcinolone acetonide use in diffuse persistent diabetic macular edema]	2011	Arch Soc Esp Oftalmol	10.1016/j.oftal.2011.05.018	The title or abstract is not relevant to our research topic
Relationship between duration and extent of oedema and visual acuity outcome with ranibizumab in diabetic macular oedema: A post hoc analysis of Protocol I data	2020	Eye (Lond)	10.1038/s41433-019-0522-z	The title or abstract is not relevant to our research topic
Intravitreal triamcinolone acetonide in the treatment of ophthalmic inflammatory diseases with macular edema: a meta-analysis study	2015	J Ocul Pharmacol Ther	10.1089/jop.2014.0094	The title or abstract is not relevant to our research topic
American Society of Retina Specialists Clinical Practice Guidelines on the Management of Nonproliferative and Proliferative Diabetic Retinopathy without Diabetic Macular Edema	2020	J Vitreoretin Dis	10.1177/2474126419893829	The title or abstract is not relevant to our research topic
Association of Disorganization of Retinal Inner Layers With Visual Acuity Response to Anti-Vascular Endothelial Growth Factor Therapy for Macular Edema Secondary to Retinal Vein Occlusion	2019	JAMA Ophthalmol	10.1001/jamaophthalmol.2018.4484	The title or abstract is not relevant to our research topic
The short-term effects of aflibercept on the size of choroidal neovascularization lesion in treatment-resistant neovascular age-related macular degeneration as determined by spectral-domain optical coherence tomography	2016	Lasers Surg Med	10.1002/lsm.22531	The title or abstract is not relevant to our research topic
Correspondence	2009	Retina	10.1097/IAE.0b013e3181a68f71	The title or abstract is not relevant to our research topic
Intravitreal triamcinolone for the treatment of refractory diabetic macular oedema with hard exudates: an optical coherence tomography study	2004	Br J Ophthalmol	10.1136/bjo.2004.041707	The title or abstract is not relevant to our research topic
Use of selective laser trabeculoplasty as an alternative in patients who developed ocular hypertension after intravitreal dexamethasone implants: a series of 35 eyes	2022	Graefes Arch Clin Exp Ophthalmol	10.1007/s00417-022-05725-3	The title or abstract is not relevant to our research topic
Psoriasis-associated progressive necrotizing posterior scleritis: A 6-year follow-up	2020	Eur J Ophthalmol	10.1177/1120672118823121	The title or abstract is not relevant to our research topic
COMBINATION OF VITRECTOMY AND INTENTIONAL MACULAR DETACHMENT IS ASSOCIATED WITH A FASTER EDEMATOUS REGRESSION THAN VITRECTOMY ALONE IN THE TREATMENT OF REFRACTORY DIABETIC MACULAR EDEMA	2022	Retina	10.1097/IAE.0000000000003536	The title or abstract is not relevant to our research topic
Author reply to: Retreatment with Ozurdex for macular edema secondary to retinal vein occlusion	2014	Eur J Ophthalmol	10.5301/ejo.5000475	The title or abstract is not relevant to our research topic
Patients' descriptions of visual sensations during pars plana vitrectomy under retrobulbar anesthesia	2007	Am J Ophthalmol	10.1016/j.ajo.2007.05.001	The title or abstract is not relevant to our research topic
Purtscher-like retinopathy in systemic lupus erythematosus	2014	Am J Ophthalmol	10.1016/j.ajo.2014.09.001	The title or abstract is not relevant to our research topic
Anti-VEGF Molecules for the Management of Diabetic Macular Edema	2015	Curr Pharm Des	10.2174/1381612821666150909095756	The title or abstract is not relevant to our research topic
Current perspectives on ranibizumab	2015	Clin Ophthalmol	10.2147/OPTH.S80049	The title or abstract is not relevant to our research topic
Case Report: Complete tomographic resolution of focal choroidal excavation complicated with choroidal neovascularization after anti-VEGF treatment	2023	F1000Res	10.12688/f1000research.141099.1	The title or abstract is not relevant to our research topic
Role of the bandage contact lens in the management of concomitant keratoconjunctivitis medicamentosa and cystoid macular edema	2002	J Cataract Refract Surg	10.1016/s0886-3350(02)01595-x	The title or abstract is not relevant to our research topic
Opportunities and challenges in the development of combination therapy for the treatment of retinal diseases	2009	Retina	10.1097/IAE.0b013e3181ad23b5	The title or abstract is not relevant to our research topic
Effectiveness of Intravitreal Dexamethasone Implant Treatment for Diabetic Macular Edema in Vitrectomized Eyes	2019	Turk J Ophthalmol	10.4274/tjo.galenos.2019.95226	The title or abstract is not relevant to our research topic
Clinical features, optical coherence tomography findings and treatment outcomes of post-fever retinitis	2020	Ther Adv Ophthalmol	10.1177/2515841420979111	The title or abstract is not relevant to our research topic
Ranibizumab efficiently blocks migration but not proliferation induced by growth factor combinations including VEGF in retinal endothelial cells	2013	Graefes Arch Clin Exp Ophthalmol	10.1007/s00417-013-2393-5	The title or abstract is not relevant to our research topic
QUANTITATIVE OPTICAL COHERENCE TOMOGRAPHY ANALYSIS OF RETINAL DEGENERATIVE CHANGES IN DIABETIC MACULAR EDEMA AND NEOVASCULAR AGE-RELATED MACULAR DEGENERATION	2018	Retina	10.1097/IAE.0000000000001696	The title or abstract is not relevant to our research topic
Modified early intensive and treat-and-extend regimen of anti-vascular endothelial growth factor for diabetic macular edema in Taiwan	2023	Sci Rep	10.1038/s41598-023-43931-z	The title or abstract is not relevant to our research topic
Choroidal detachment after PASCAL photocoagulation	2011	Can J Ophthalmol	10.3129/i10-108	The title or abstract is not relevant to our research topic
Factors affecting compliance to intravitreal anti-vascular endothelial growth factor therapy in Indian patients with retinal vein occlusion, age-related macular degeneration, and diabetic macular edema	2020	Indian J Ophthalmol	10.4103/ijo.IJO_1866_19	The title or abstract is not relevant to our research topic
Uveitis in patients with autoimmune hepatitis	2010	Am J Ophthalmol	10.1016/j.ajo.2009.12.016	The title or abstract is not relevant to our research topic
[Isovolumic hemodilution in the management of the acute phase of central retinal vein occlusion: a pilot study]	2009	J Fr Ophtalmol	10.1016/j.jfo.2009.10.010	The title or abstract is not relevant to our research topic
The role of NSAIDs in the management of postoperative ophthalmic inflammation	2007	Drugs	10.2165/00003495-200767090-00004	The title or abstract is not relevant to our research topic
Efficacy and safety of biological therapy compared to synthetic immunomodulatory drugs or placebo in the treatment of Behçet's disease associated uveitis: a systematic review	2019	Rheumatol Int	10.1007/s00296-018-4193-z	The title or abstract is not relevant to our research topic
Factors Affecting Intensive Aflibercept Treatment Response in Diabetic Macular Edema: A Real-World Study	2023	J Diabetes Res	10.1155/2023/1485059	The title or abstract is not relevant to our research topic
OBSERVED COMPLICATIONS FROM DEXAMETHASONE INTRAVITREAL IMPLANT FOR THE TREATMENT OF MACULAR EDEMA IN RETINAL VEIN OCCLUSION OVER 3 TREATMENT ROUNDS	2015	Retina	10.1097/IAE.0000000000000524	The title or abstract is not relevant to our research topic
A Randomized Trial Comparing Suprachoroidal and Intravitreal Injection of Triamcinolone Acetonide in Refractory Diabetic Macular Edema due to Epiretinal Membrane	2022	J Ophthalmol	10.1155/2022/7947710	The title or abstract is not relevant to our research topic
Fluocinolone Acetonide Intravitreal Implant 0.19 mg (ILUVIEN(®)): A Review in Diabetic Macular Edema	2017	Drugs	10.1007/s40265-017-0722-4	The title or abstract is not relevant to our research topic
CORRELATION OF OPTICAL COHERENCE TOMOGRAPHIC HYPERREFLECTIVE FOCI WITH VISUAL OUTCOMES IN DIFFERENT PATTERNS OF DIABETIC MACULAR EDEMA	2016	Retina	10.1097/IAE.0000000000000995	The title or abstract is not relevant to our research topic
Retinal Blood Flow as a Predictor of Recurrence of Macular Edema after Intravitreal Ranibizumab Injection in Central Retinal Vein Occlusion	2021	Ophthalmic Res	10.1159/000519150	The title or abstract is not relevant to our research topic
Intravitreal ranibizumab reduced ocular blood flow and aqueous cytokine levels and improved retinal morphology in patients with diabetic macular edema	2020	Sci Rep	10.1038/s41598-020-78792-3	The title or abstract is not relevant to our research topic
Retinal vasculitis occurring with common variable immunodeficiency syndrome	2000	Am J Ophthalmol	10.1016/s0002-9394(99)00325-6	The title or abstract is not relevant to our research topic
[Treatment of radiation retinopathy with intravitreal injection of bevacizumab (Avastin®): case report]	2010	Arq Bras Oftalmol	10.1590/s0004-27492010000400016	The title or abstract is not relevant to our research topic
Use of Immunosuppressive Medications for Treatment of Pediatric Intermediate Uveitis	2018	Ocul Immunol Inflamm	10.1080/09273948.2016.1255340	The title or abstract is not relevant to our research topic
Intravitreal bevacizumab combined with cataract surgery for treatment of exudative macular degeneration	2007	J Ocul Pharmacol Ther	10.1089/jop.2007.0050	The title or abstract is not relevant to our research topic
Eplerenone, a new treatment for an old problem: Retinitis pigmentosa with recalcitrant macular edema	2018	Arch Soc Esp Oftalmol (Engl Ed)	10.1016/j.oftal.2017.05.002	The title or abstract is not relevant to our research topic
Anti-Vascular Endothelial Growth Factor Treatment for Macular Edema in Eyes with Branch Retinal Vein Occlusion with vs Without Glaucoma - Does Glaucoma Affect Visual Outcome in Eyes with BRVO-ME After antiVEGF Injections?	2022	Clin Ophthalmol	10.2147/OPTH.S356727	The title or abstract is not relevant to our research topic
Hemi- and Central Retinal Vein Occlusion Associated with COVID-19 Infection in Young Patients without Known Risk Factors	2022	Ophthalmol Retina	10.1016/j.oret.2022.02.004	The title or abstract is not relevant to our research topic
[Intravitreal injection of crystalline triamcinolone acetonide in the treatment of diffuse diabetic macular oedema]	2002	Klin Monbl Augenheilkd	10.1055/s-2002-32884	The title or abstract is not relevant to our research topic
Repeated intravitreal injection of bevacizumab for clinically significant diabetic macular edema	2008	Retina	10.1097/IAE.0b013e3181853d2a	The title or abstract is not relevant to our research topic
Foveal neovascularization in combined branch retinal vein and artery occlusion	2021	Am J Ophthalmol Case Rep	10.1016/j.ajoc.2021.101199	The title or abstract is not relevant to our research topic
Factors Associated With the Presence of Foveal Bulge in Eyes With Resolved Diabetic Macular Edema	2022	Front Med (Lausanne)	10.3389/fmed.2021.755609	The title or abstract is not relevant to our research topic
[Epidemiological, clinical, therapeutic and evolutionary profile of ocular manifestations in patients with Behçet's disease]	2019	Pan Afr Med J	10.11604/pamj.2019.33.116.17111	The title or abstract is not relevant to our research topic
Treatment of systemic hypertension is important for improvement of macular edema associated with retinal vein occlusion	2014	Clin Ophthalmol	10.2147/OPTH.S63368	The title or abstract is not relevant to our research topic
Scedosporium apiospermum infectious scleritis following posterior subtenon triamcinolone acetonide injection: a case report and literature review	2018	BMC Ophthalmol	10.1186/s12886-018-0707-4	The title or abstract is not relevant to our research topic
Economic and Quality of Life Benefits of Anti-VEGF Therapy	2016	Mol Pharm	10.1021/acs.molpharmaceut.5b00775	The title or abstract is not relevant to our research topic
Severe Macular Ischemia Is Associated with a Poor Visual Prognosis and Serious Complications in Eyes with Central Retinal Vein Occlusion	2023	J Clin Med	10.3390/jcm12216710	The title or abstract is not relevant to our research topic
Long-Term Intravitreal Ranibizumab as a Potential Additional Risk Factor for Neurodegeneration in Parkinson's Disease: A Case Report	2018	Front Pharmacol	10.3389/fphar.2018.00608	The title or abstract is not relevant to our research topic
Corticosteroids: Triamcinolone, Dexamethasone and Fluocinolone	2016	Dev Ophthalmol	10.1159/000431198	The title or abstract is not relevant to our research topic
"Glaucomatous fields" after monthly intravitreal injections: Normal tension glaucoma or a mimicker?	2020	Am J Ophthalmol Case Rep	10.1016/j.ajoc.2020.100904	The title or abstract is not relevant to our research topic
Functional and morphological changes in diabetic macular edema over the course of anti-vascular endothelial growth factor treatment	2013	Acta Ophthalmol	10.1111/aos.12153	The title or abstract is not relevant to our research topic
Letter to the Editor Regarding the "Effectiveness of 190 µg Fluocinolone Acetonide and 700 µg Dexamethasone Intravitreal Implants in Diabetic Macular Edema Using the Area-Under-the-Curve Method: The Constant Analysis" Article [Letter]	2020	Clin Ophthalmol	10.2147/OPTH.S286356	The title or abstract is not relevant to our research topic
Intravitreal Ranibizumab and Aqueous Humor Factors/Cytokines in Major and Macular Branch Retinal Vein Occlusion	2016	Ophthalmologica	10.1159/000444923	The title or abstract is not relevant to our research topic
Intravitreal triamcinolone compared with macular laser grid photocoagulation for the treatment of cystoid macular edema	2006	Am J Ophthalmol	10.1016/j.ajo.2006.02.027	The title or abstract is not relevant to our research topic
Classification of diabetic macular oedema using ultra-widefield angiography and implications for response to anti-VEGF therapy	2017	Br J Ophthalmol	10.1136/bjophthalmol-2016-308704	The title or abstract is not relevant to our research topic
Targeted Retinal Photocoagulation for Diabetic Macular Edema with Peripheral Retinal Nonperfusion: Three-Year Randomized DAVE Trial	2018	Ophthalmology	10.1016/j.ophtha.2017.11.026	The title or abstract is not relevant to our research topic
Bevacizumab (Avastin) for diabetic macular edema in previously vitrectomized eyes	2007	Am J Ophthalmol	10.1016/j.ajo.2007.02.048	The title or abstract is not relevant to our research topic
Prevention of post cataract-surgery cystoid macular edema with nepafenac	2012	J Cataract Refract Surg	10.1016/j.jcrs.2011.10.025	The title or abstract is not relevant to our research topic
Classification of Strokes in Patients Receiving Intravitreal Anti-Vascular Endothelial Growth Factor	2019	Ophthalmic Surg Lasers Imaging Retina	10.3928/23258160-20190503-14	The title or abstract is not relevant to our research topic
Comparing Cytokine Kinetics between Ranibizumab and Aflibercept in Central Retinal Vein Occlusion with Macular Edema	2018	Ophthalmic Res	10.1159/000488494	The title or abstract is not relevant to our research topic
Cost of diabetic retinopathy and macular oedema in a population, an eight year follow up	2016	BMC Ophthalmol	10.1186/s12886-016-0318-x	The title or abstract is not relevant to our research topic
External limiting membrane and ellipsoid zone structural integrity in diabetic macular edema	2022	Eur J Ophthalmol	10.1177/11206721211026106	The title or abstract is not relevant to our research topic
Pre-operative versus post-operative intravitreal aflibercept injection for management of DME in patients undergoing cataract surgery	2023	Graefes Arch Clin Exp Ophthalmol	10.1007/s00417-023-06138-6	The title or abstract is not relevant to our research topic
REAL WORLD STUDY COMPARING PHAKIC VERSUS PSEUDOPHAKIC EYES IN DIABETIC MACULAR EDEMA TREATED WITH DEXAMETHASONE IMPLANT: The PHAKIDEX Study	2023	Retina	10.1097/IAE.0000000000003787	The title or abstract is not relevant to our research topic
Effects of Oral Vitamin D Supplement Therapy on Clinical Outcomes of Intravitreal Bevacizumab in Diabetic Macular Edema	2021	J Ophthalmic Vis Res	10.18502/jovr.v16i1.8249	The title or abstract is not relevant to our research topic
Intravitreal Aflibercept for Patients With Diabetic Macular Edema Refractory to Bevacizumab or Ranibizumab: Analysis of Response to Aflibercept	2017	Asia Pac J Ophthalmol (Phila)	10.22608/APO.2016186	The title or abstract is not relevant to our research topic
Choroidal Vascularity Index as a Biomarker for Visual Response to Antivascular Endothelial Growth Factor Treatment in Diabetic Macular Edema	2021	J Diabetes Res	10.1155/2021/3033219	The title or abstract is not relevant to our research topic
The role of optical coherence tomography angiography in distinguishing ischemic versus non-ischemic central retinal vein occlusion	2022	BMC Ophthalmol	10.1186/s12886-022-02637-y	The title or abstract is not relevant to our research topic
Resolution of exudative changes refractory to ranibizumab after aflibercept injections at the margin of inferior staphyloma in tilted disc syndrome	2015	Ophthalmic Surg Lasers Imaging Retina	10.3928/23258160-20150323-16	The title or abstract is not relevant to our research topic
Vitrectomy as a treatment for elevated intraocular pressure following intravitreal injection of triamcinolone acetonide	2004	Am J Ophthalmol	10.1016/j.ajo.2004.05.031	The title or abstract is not relevant to our research topic
Clinical Features of Central Retinal Vein Occlusion in Young Patients	2022	Ophthalmol Ther	10.1007/s40123-022-00534-7	The title or abstract is not relevant to our research topic
Sympathetic ophthalmia after surgical resection of iridociliary melanoma. A case report	2006	Graefes Arch Clin Exp Ophthalmol	10.1007/s00417-006-0299-1	The title or abstract is not relevant to our research topic
[Predictive Value of OCT-Controlled Early Response of Macular Edema Secondary to Retinal Vein Occlusion After Intravitreal Bevacizumab Therapy]	2019	Klin Monbl Augenheilkd	10.1055/s-0044-101153	The title or abstract is not relevant to our research topic
Intravitreal Aflibercept Injection in Diabetic Macular Edema Patients with and without Prior Anti-Vascular Endothelial Growth Factor Treatment: Outcomes from the Phase 3 Program	2016	Ophthalmology	10.1016/j.ophtha.2015.11.008	The title or abstract is not relevant to our research topic
Factors associated with the response to fluocinolone acetonide 0.19 mg in diabetic macular oedema evaluated as the area-under-the-curve	2023	Eye (Lond)	10.1038/s41433-021-01921-3	The title or abstract is not relevant to our research topic
[Treatment of vasoproliferative tumors of the retina]	2020	Zhonghua Yan Ke Za Zhi	10.3760/cma.j.cn112142-20191111-00567	The title or abstract is not relevant to our research topic
Retinal Vasculitis Associated with Ipilimumab	2020	Ocul Immunol Inflamm	10.1080/09273948.2019.1610460	The title or abstract is not relevant to our research topic
Assessment of the DRCR Retina Network Approach to Management With Initial Observation for Eyes With Center-Involved Diabetic Macular Edema and Good Visual Acuity: A Secondary Analysis of a Randomized Clinical Trial	2020	JAMA Ophthalmol	10.1001/jamaophthalmol.2019.6035	The title or abstract is not relevant to our research topic
Predictors of Visual Acuity Outcomes after Anti-Vascular Endothelial Growth Factor Treatment for Macular Edema Secondary to Central Retinal Vein Occlusion	2021	Ophthalmol Retina	10.1016/j.oret.2021.02.008	The title or abstract is not relevant to our research topic
Diabetic macular edema	2009	Ophthalmology	10.1016/j.ophtha.2009.02.030	The title or abstract is not relevant to our research topic
Long-term study of vascular perfusion effects following arteriovenous sheathotomy for branch retinal vein occlusion	2010	Acta Ophthalmol	10.1111/j.1755-3768.2010.01877.x	The title or abstract is not relevant to our research topic
Interferon-alpha2a and Systemic Corticosteroid in Monotherapy in Chronic Uveitis: Results of the Randomized Controlled BIRDFERON Study	2017	Am J Ophthalmol	10.1016/j.ajo.2017.03.001	The title or abstract is not relevant to our research topic
Intravitreal aflibercept for the treatment of radiation-induced macular edema after ruthenium 106 plaque radiotherapy for choroidal melanoma	2019	Graefes Arch Clin Exp Ophthalmol	10.1007/s00417-019-04347-6	The title or abstract is not relevant to our research topic
Comparing the Efficacy of Bevacizumab and Ranibizumab in Patients with Diabetic Macular Edema (BRDME): The BRDME Study, a Randomized Trial	2020	Ophthalmol Retina	10.1016/j.oret.2020.02.008	The title or abstract is not relevant to our research topic
PROSPECTIVE EVALUATION OF A SUSTAINED-RELEASE DEXAMETHASONE INTRAVITREAL IMPLANT FOR CYSTOID MACULAR EDEMA IN QUIESCENT UVEITIS	2017	Retina	10.1097/IAE.0000000000001406	The title or abstract is not relevant to our research topic
The glucocorticoid triamcinolone acetonide inhibits osmotic swelling of retinal glial cells via stimulation of endogenous adenosine signaling	2005	J Pharmacol Exp Ther	10.1124/jpet.105.092353	The title or abstract is not relevant to our research topic
Phakic cystoid macular edema secondary to idiopathic macular telangiectasia type 1 responsive to topical anti-inflammatory agents	2013	Semin Ophthalmol	10.3109/08820538.2012.760615	The title or abstract is not relevant to our research topic
IMPACT OF LONG-TERM INTRAVITREAL ANTI-VASCULAR ENDOTHELIAL GROWTH FACTOR ON PREEXISTING MICROSTRUCTURAL ALTERATIONS IN DIABETIC MACULAR EDEMA	2018	Retina	10.1097/IAE.0000000000001788	The title or abstract is not relevant to our research topic
Long-term Efficacy of TNF-alpha Inhibitors on Persistent Uveitic Macular Edema: A Swiss Multicenter Cohort Study	2023	Ocul Immunol Inflamm	10.1080/09273948.2022.2075761	The title or abstract is not relevant to our research topic
Pars Planitis: Epidemiology, Clinical Characteristics, Management and Visual Prognosis	2015	J Ophthalmic Vis Res	10.4103/2008-322X.176897	The title or abstract is not relevant to our research topic
Transient improvement in visual acuity and macular edema in central retinal vein occlusion accompanied by inflammatory features after pulse steroid and anti-inflammatory therapy	2001	Retina	10.1097/00006982-200104000-00014	The title or abstract is not relevant to our research topic
Lessons of the month 2: A case of Behçet's disease: 70% have ophthalmic involvement	2019	Clin Med (Lond)	10.7861/clinmed.2019.0149	The title or abstract is not relevant to our research topic
Incidence, Risk Factors, and Timing of Elevated Intraocular Pressure After Intravitreal Triamcinolone Acetonide Injection for Macular Edema Secondary to Retinal Vein Occlusion: SCORE Study Report 15	2015	JAMA Ophthalmol	10.1001/jamaophthalmol.2015.1823	The title or abstract is not relevant to our research topic
SCOREing in retinal venous occlusive disease	2009	Arch Ophthalmol	10.1001/archophthalmol.2009.226	The title or abstract is not relevant to our research topic
One-year results of switching to aflibercept for persistent diabetic macular edema resistant to bevacizumab	2021	Taiwan J Ophthalmol	10.4103/tjo.tjo_85_20	The title or abstract is not relevant to our research topic
Efficacy of dexamethasone intravitreal implant for the treatment of diabetic macular edema	2015	Eur J Ophthalmol	10.5301/ejo.5000581	The title or abstract is not relevant to our research topic
Intravitreal Ranibizumab or Aflibercept After Bevacizumab in Diabetic Macular Edema: Exploratory Retrospective Analysis	2021	Clin Ophthalmol	10.2147/OPTH.S280644	The title or abstract is not relevant to our research topic
Time to Resolution of Diabetic Macular Edema after Treatment with Intravitreal Aflibercept Injection or Laser in VISTA and VIVID	2023	Ophthalmol Retina	10.1016/j.oret.2022.07.004	The title or abstract is not relevant to our research topic
Dexamethasone implant in pediatric uveitis	2012	Ophthalmology	10.1016/j.ophtha.2012.07.025	The title or abstract is not relevant to our research topic
Non-steroidal anti-inflammatory agents for treating cystoid macular edema following cataract surgery	2022	Cochrane Database Syst Rev	10.1002/14651858.CD004239.pub4	The title or abstract is not relevant to our research topic
Vitrectomy in Diabetic Macular Edema:: A Swept-source OCT Angiography Study	2022	Ophthalmol Sci	10.1016/j.xops.2022.100207	The title or abstract is not relevant to our research topic
Recurrence of macular edema in retinal vein occlusions after treatment with intravitreal ranibizumab (Lucentis)	2011	Can J Ophthalmol	10.1016/j.jcjo.2011.09.014	The title or abstract is not relevant to our research topic
Randomized Trial of Monthly Versus As-Needed Intravitreal Ranibizumab for Radiation Retinopathy-Related Macular Edema: 1-Year Outcomes	2020	Am J Ophthalmol	10.1016/j.ajo.2020.03.045	The title or abstract is not relevant to our research topic
The effect of subtenon triamcinolone acetonide injection for diabetic macular edema on retinal and choroidal circulation	2005	Am J Ophthalmol	10.1016/j.ajo.2005.06.002	The title or abstract is not relevant to our research topic
The clinical relevance of ultra-widefield angiography findings in patients with central retinal vein occlusion and macular oedema receiving anti-VEGF therapy	2022	Eye (Lond)	10.1038/s41433-021-01553-7	The title or abstract is not relevant to our research topic
Safety and Efficacy of Suprachoroidal Injection of Triamcinolone in Treating Macular Edema Secondary to Noninfectious Uveitis	2021	Cureus	10.7759/cureus.20038	The title or abstract is not relevant to our research topic
A randomized trial comparing intravitreal triamcinolone acetonide and focal/grid photocoagulation for diabetic macular edema	2008	Ophthalmology	10.1016/j.ophtha.2008.06.015	The title or abstract is not relevant to our research topic
[Retinal vasculopathy in systemic lupus erythematosus: a case of lupus vasculitis and a case of non-vasculitis venous occlusion]	2014	Arch Soc Esp Oftalmol	10.1016/j.oftal.2012.06.030	The title or abstract is not relevant to our research topic
Antivascular endothelial growth factor in diabetic retinopathy	2010	Dev Ophthalmol	10.1159/000320008	The title or abstract is not relevant to our research topic
Natural Short-term Course of Recurrent Macular Edema Following Intravitreal Bevacizumab Therapy in Branch Retinal Vein Occlusion	2017	Korean J Ophthalmol	10.3341/kjo.2017.31.2.95	The title or abstract is not relevant to our research topic
The effect of single dose adjunctive dexamethasone implant on diabetic macular edema in patients on anti-vascular endothelial growth factor treatment: 1 year follow-up from a real-life practice	2019	Journal francais d'ophtalmologie	10.1016/j.jfo.2019.04.009	Monotherapy in the intervention and control group
Risk factors for repeated dexamethasone intravitreal implant therapy for macular edema due to treatment-naïve branch retinal vein occlusion	2021	BMC Ophthalmol	10.1186/s12886-021-01904-8	The title or abstract is not relevant to our research topic
Incidence and Outcomes of Cystoid Macular Edema after Descemet Membrane Endothelial Keratoplasty (DMEK) and DMEK Combined with Cataract Surgery	2021	Curr Eye Res	10.1080/02713683.2020.1818260	The title or abstract is not relevant to our research topic
Aflibercept in macular edema secondary to retinal vein occlusion: A real life study	2017	Saudi J Ophthalmol	10.1016/j.sjopt.2017.09.009	The title or abstract is not relevant to our research topic
The Impact of Social Determinants of Health on Presentation, Treatment, and Outcomes in Branch Retinal Vein Occlusion With Cystoid Macular Edema	2023	Ophthalmic Surg Lasers Imaging Retina	10.3928/23258160-20230616-01	The title or abstract is not relevant to our research topic
Tie-2/Angiopoietin pathway modulation as a therapeutic strategy for retinal disease	2019	Expert Opin Investig Drugs	10.1080/13543784.2019.1667333	The title or abstract is not relevant to our research topic
Effect of intravitreal bevacizumab (Avastin(®)) therapy in malignant hypertensive retinopathy: a report of two cases	2012	J Ocul Pharmacol Ther	10.1089/jop.2011.0113	The title or abstract is not relevant to our research topic
Effect of less aggressive treatment on diabetic retinopathy severity scale scores: analyses of the RIDE and RISE open-label extension	2022	BMJ Open Ophthalmol	10.1136/bmjophth-2022-001007	The title or abstract is not relevant to our research topic
[Treatment of macular edema: Comparison of efficacy and tolerability of subconjunctival triamcinolone injections, sub-tenon's triamcinolone injections and intravitreal dexamethasone implant]	2017	J Fr Ophtalmol	10.1016/j.jfo.2016.11.013	The title or abstract is not relevant to our research topic
Sustained delivery fluocinolone acetonide vitreous inserts provide benefit for at least 3 years in patients with diabetic macular edema	2012	Ophthalmology	10.1016/j.ophtha.2012.04.030	The title or abstract is not relevant to our research topic
Combination of Anti-VEGF and Laser Photocoagulation for Diabetic Macular Edema: A Review	2017	J Ophthalmol	10.1155/2017/2407037	The title or abstract is not relevant to our research topic
Intravitreal bevacizumab (Avastin) for the treatment of cystoid macular edema in Behçet disease	2009	Ocul Immunol Inflamm	10.1080/09273940802553295	The title or abstract is not relevant to our research topic
Short-term response of macular oedema to intravitreal bevacizumab	2009	Br J Ophthalmol	10.1136/bjo.2008.148874	The title or abstract is not relevant to our research topic
A Case of Melanoma-Associated Retinopathy, Uveitis, and Optic Neuritis Associated With Pembrolizumab, Managed With Topical, Intravitreal, and Intravenous Steroids	2019	J Vitreoretin Dis	10.1177/2474126419886154	The title or abstract is not relevant to our research topic
[Macular tuberculoma and optic neuritis: rare association with tuberculosis meningoencephalitis]	2009	J Fr Ophtalmol	10.1016/j.jfo.2009.09.009	The title or abstract is not relevant to our research topic
Retina Specialists Treating Diabetic Macular Edema Recommend Different Approaches for Patients Than They Would Choose for Themselves	2016	Ophthalmic Surg Lasers Imaging Retina	10.3928/23258160-20160601-06	The title or abstract is not relevant to our research topic
Safety and efficacy of dexamethasone implant along with phacoemulsification and intraocular lens implantation in children with juvenile idiopathic arthritis associated uveitis	2019	Indian J Ophthalmol	10.4103/ijo.IJO_713_18	The title or abstract is not relevant to our research topic
Ranibizumab versus aflibercept for macular edema due to central retinal vein occlusion: 18-month results in real-life data	2017	Graefes Arch Clin Exp Ophthalmol	10.1007/s00417-017-3613-1	The title or abstract is not relevant to our research topic
Delivery of steroids into the eye for the treatment of macular edema	2016	Expert Opin Drug Deliv	10.1080/17425247.2016.1182488	The title or abstract is not relevant to our research topic
Comments to: Real-World Outcomes of Anti-VEGF Treatment for Retinal Vein Occlusion in Portugal	2017	Eur J Ophthalmol	10.5301/ejo.5001016	The title or abstract is not relevant to our research topic
Randomized Trial of Treat and Extend Ranibizumab with and without Navigated Laser for Diabetic Macular Edema: TREX-DME 1 Year Outcomes	2017	Ophthalmology	10.1016/j.ophtha.2016.09.021	The title or abstract is not relevant to our research topic
Modulation of Hypoxia-Inducible Factors and Vascular Endothelial Growth Factor Expressions by Superfood Camu-Camu (Myrciaria dubia) Treatment in ARPE-19 and Fetal Human RPE Cells	2023	J Ophthalmol	10.1155/2023/6617981	The title or abstract is not relevant to our research topic
Idiopathic retinitis, vasculitis, aneurysms, and neuroretinitis (IRVAN): new observations and a proposed staging system	2007	Ophthalmology	10.1016/j.ophtha.2006.11.014	The title or abstract is not relevant to our research topic
Reading Center Characterization of Central Retinal Vein Occlusion Using Optical Coherence Tomography During the COPERNICUS Trial	2013	Transl Vis Sci Technol	10.1167/tvst.2.7.7	The title or abstract is not relevant to our research topic
Recurrent retinal angiomatous proliferation after surgical ablation	2005	Am J Ophthalmol	10.1016/j.ajo.2004.10.046	The title or abstract is not relevant to our research topic
Review on the Safety and Efficacy of Brolucizumab for Neovascular Age-Related Macular Degeneration From Major Studies and Real-World Data	2023	Asia Pac J Ophthalmol (Phila)	10.1097/APO.0000000000000602	The title or abstract is not relevant to our research topic
High-dose intravenous methylprednisolone in juvenile non-infectious uveitis: A retrospective analysis	2020	Clin Immunol	10.1016/j.clim.2019.108327	The title or abstract is not relevant to our research topic
PRAGMATISM OF RANDOMIZED CLINICAL TRIALS ON RANIBIZUMAB FOR THE TREATMENT OF DIABETIC MACULAR EDEMA: Impact on Clinical Outcomes	2020	Retina	10.1097/IAE.0000000000002476	The title or abstract is not relevant to our research topic
Clinical effect and cost analysis of panretinal photocoagulation combined with Ranibizumab or triamcinolone acetonide for diabetic macular edema	2018	International Eye Science	10.3980/j.issn.1672-5123.2018.4.22	Monotherapy in the intervention and control group
SAFETY AND FEASIBILITY OF A NOVEL 25-GAUGE BIODEGRADABLE IMPLANT OF DEXAMETHASONE FOR TREATMENT OF MACULAR EDEMA ASSOCIATED WITH RETINAL VEIN OCCLUSION: A PHASE I CLINICAL TRIAL	2018	Retin Cases Brief Rep	10.1097/ICB.0000000000000413	The title or abstract is not relevant to our research topic
Optical coherence tomography angiography for macular microvessels in ischemic branch retinal vein occlusion treated with conbercept: predictive factors for the prognosis	2023	Int J Ophthalmol	10.18240/ijo.2023.12.18	The title or abstract is not relevant to our research topic
Genetic Background of a Recurrent Unusual Combined Form of Retinal Vein Occlusion: A Case Report	2018	Case Rep Ophthalmol	10.1159/000488234	The title or abstract is not relevant to our research topic
A Novel BEST1 Mutation in Autosomal Recessive Bestrophinopathy	2015	Invest Ophthalmol Vis Sci	10.1167/iovs.15-18168	The title or abstract is not relevant to our research topic
Investigational plasma kallikrein inhibitors for the treatment of diabetic macular edema: an expert assessment	2020	Expert Opin Investig Drugs	10.1080/13543784.2020.1723078	The title or abstract is not relevant to our research topic
Indocyanine Green Angiography-Guided Focal Laser Photocoagulation for Diabetic Macular Edema	2015	Ophthalmologica	10.1159/000437360	The title or abstract is not relevant to our research topic
HYPERREFLECTIVE RETINAL SPOTS AND VISUAL FUNCTION AFTER ANTI-VASCULAR ENDOTHELIAL GROWTH FACTOR TREATMENT IN CENTER-INVOLVING DIABETIC MACULAR EDEMA	2016	Retina	10.1097/IAE.0000000000000912	The title or abstract is not relevant to our research topic
Simultaneous Presentation of Uveitic Disc Edema and Papilledema in an Adult	2020	Case Rep Ophthalmol Med	10.1155/2020/8829124	The title or abstract is not relevant to our research topic
Use of the Honan balloon as a compression device for intravitreal triamcinolone acetonide injection	2007	Ophthalmic Surg Lasers Imaging	10.3928/15428877-20070101-17	The title or abstract is not relevant to our research topic
The United Kingdom Diabetic Retinopathy Electronic Medical Record Users Group, Report 1: baseline characteristics and visual acuity outcomes in eyes treated with intravitreal injections of ranibizumab for diabetic macular oedema	2017	Br J Ophthalmol	10.1136/bjophthalmol-2016-309313	The title or abstract is not relevant to our research topic
Uveitic macular edema	2016	Eye (Lond)	10.1038/eye.2016.115	The title or abstract is not relevant to our research topic
Causative Pathogens in Endophthalmitis after Intravitreal Injection of Anti-vascular Endothelial Growth Factor Agents	2018	Rambam Maimonides Med J	10.5041/RMMJ.10348	The title or abstract is not relevant to our research topic
Diabetic Macular Edema Pathophysiology: Vasogenic versus Inflammatory	2016	J Diabetes Res	10.1155/2016/2156273	The title or abstract is not relevant to our research topic
Prophylaxis of macular edema with intravitreal ranibizumab in patients with diabetic retinopathy after cataract surgery: a pilot study	2011	J Ophthalmol	10.1155/2011/159436	The title or abstract is not relevant to our research topic
Predicting response of ischemic central retinal vein occlusion to bevacizumab injections: 1 year follow-up	2021	Int Ophthalmol	10.1007/s10792-020-01604-0	The title or abstract is not relevant to our research topic
BILATERAL INTRAVITREAL 0.19-MG FLUOCINOLONE ACETONIDE IMPLANT FOR PERSISTENT NONDIABETIC CYSTOID MACULAR EDEMA AFTER VITRECTOMY	2021	Retin Cases Brief Rep	10.1097/ICB.0000000000000779	The title or abstract is not relevant to our research topic
Intravitreal dexamethasone implant in radiation-induced macular oedema	2017	Br J Ophthalmol	10.1136/bjophthalmol-2017-310220	The title or abstract is not relevant to our research topic
Characteristics of diabetic macular edema on optical coherence tomography may change over time or after treatment	2018	Clin Ophthalmol	10.2147/OPTH.S173956	The title or abstract is not relevant to our research topic
Novel Therapies in Development for Diabetic Macular Edema	2015	Curr Diab Rep	10.1007/s11892-015-0652-z	The title or abstract is not relevant to our research topic
Short-term Results of Intravitreal Dexamethasone Implant Combined with Bevacizumab versus Intravitreal Bevacizumab for Treatment-naive Diabetic Macular Edema	2020	Journal of the Korean Ophthalmological Society	10.3341/jkos.2020.61.12.1485	Monotherapy in the intervention and control group
Cost Effectiveness of Ranibizumab vs Aflibercept vs Bevacizumab for the Treatment of Macular Oedema Due to Central Retinal Vein Occlusion: The LEAVO Study	2021	Pharmacoeconomics	10.1007/s40273-021-01026-5	The title or abstract is not relevant to our research topic
Optical coherence tomography angiography in patients with diabetic retinopathy treated with anti-VEGF intravitreal injections: Case report	2017	Medicine (Baltimore)	10.1097/MD.0000000000008379	The title or abstract is not relevant to our research topic
Hypertensive cerebral hemorrhage with undetectable plasma vascular endothelial growth factor levels in a patient receiving intravitreal injection of aflibercept for bilateral diabetic macular edema: a case report	2021	J Med Case Rep	10.1186/s13256-021-02983-3	The title or abstract is not relevant to our research topic
Characterization of sterile intraocular inflammatory responses after intravitreal bevacizumab injection	2010	Retina	10.1097/IAE.0b013e3181dc04da	The title or abstract is not relevant to our research topic
Changes in vessel density patterns assessed with OCTA in patients with diabetic macular edema treated with anti-VEGF therapy	2024	Acta Diabetol	10.1007/s00592-024-02290-5	The title or abstract is not relevant to our research topic
Intraoperative intravitreal triamcinolone acetonide injection for prevention of postoperative inflammation and complications after phacoemulsification in patients with uveitic cataract	2021	BMC Ophthalmol	10.1186/s12886-021-02017-y	The title or abstract is not relevant to our research topic
[Study of the effect of intravitreal dexamethasone implant in pseudophakic macular edema. Preliminary]	2015	Arch Soc Esp Oftalmol	10.1016/j.oftal.2014.11.016	The title or abstract is not relevant to our research topic
Corticosteroids in posterior segment disease: an update on new delivery systems and new indications	2004	Curr Opin Ophthalmol	10.1097/01.icu.0000120711.35941.76	The title or abstract is not relevant to our research topic
Intravitreal bevacizumab for macular oedema secondary to branch retinal vein occlusion	2008	Eye (Lond)	10.1038/sj.eye.6703040	The title or abstract is not relevant to our research topic
Coats' Disease-Related Macular Edema Treated with Combined Aflibercept and Laser Photocoagulation	2017	Case Rep Ophthalmol Med	10.1155/2017/2824874	The title or abstract is not relevant to our research topic
Ocular morbidity associated with intravitreal triamcinolone acetonide	2007	Eye (Lond)	10.1038/sj.eye.6702416	The title or abstract is not relevant to our research topic
Sneddon's syndrome with optic disc macroaneurysm and macular edema successfully treated with subtenon steroid injection	2016	Acta Ophthalmol	10.1111/aos.12909	The title or abstract is not relevant to our research topic
Optical Coherence Tomography Angiography in Diabetic Macular Edema Treated with Intravitreal Aflibercept: A 48-Week Observational Study (the DOCTA Study)	2023	Ophthalmologica	10.1159/000528426	The title or abstract is not relevant to our research topic
The effect of intravitreal bevacizumab in a rare case of retinal dystrophy with secondary cystoid macular edema	2017	Rom J Ophthalmol	10.22336/rjo.2017.23	The title or abstract is not relevant to our research topic
Optical coherence tomographic reflectivity of cystoid spaces is related to recurrent diabetic macular edema after triamcinolone	2015	Retina	10.1097/IAE.0000000000000282	The title or abstract is not relevant to our research topic
Successful use of intravitreal bevacizumab and pascal laser photocoagulation in the management of adult Coats' disease	2013	Middle East Afr J Ophthalmol	10.4103/0974-9233.114805	The title or abstract is not relevant to our research topic
Combined Central Retinal Artery and Vein Occlusion Associated with Factor V Leiden Mutation and Treated with Hyperbaric Oxygen	2015	Case Rep Ophthalmol	10.1159/000442788	The title or abstract is not relevant to our research topic
Efficacy of Modified Treat-and-Extend Aflibercept Regimen for Macular Edema Due to Branch Retinal Vein Occlusion: 1-Year Prospective Study	2020	J Clin Med	10.3390/jcm9082360	The title or abstract is not relevant to our research topic
A protocol for the retina surgeon's safe initial intravitreal injections	2010	Clin Ophthalmol	10.2147/OPTH.S12846	The title or abstract is not relevant to our research topic
Changes in the intraocular cytokine levels after intravitreal bevacizumab in uveitic macular edema	2012	Ocul Immunol Inflamm	10.3109/09273948.2012.709576	The title or abstract is not relevant to our research topic
Influence of the test method on in vitro drug release from intravitreal model implants containing dexamethasone or fluorescein sodium in poly (d,l-lactide-co-glycolide) or polycaprolactone	2018	Eur J Pharm Biopharm	10.1016/j.ejpb.2018.02.034	The title or abstract is not relevant to our research topic
Trans-Tenon's retrobulbar injection of triamcinolone acetonide for diffuse diabetic macular edema	2005	Jpn J Ophthalmol	10.1007/s10384-005-0230-z	The title or abstract is not relevant to our research topic
The effect of pars plana vitrectomy on cystoid macular oedema associated with chronic uveitis: a randomised, controlled pilot study	2006	Br J Ophthalmol	10.1136/bjo.2006.092965	The title or abstract is not relevant to our research topic
Intravitreous triamcinolone simulating frosted retinal angiitis	2005	Retina	10.1097/00006982-200506000-00025	The title or abstract is not relevant to our research topic
Ranibizumab injection for diabetic macular edema: meta-analysis of systemic safety and systematic review	2013	Can J Ophthalmol	10.1016/j.jcjo.2013.03.004	The title or abstract is not relevant to our research topic
Dexamethasone intravitreal implant for diabetic macular edema: indications for a PRN regimen of treatment	2015	Eur J Ophthalmol	10.5301/ejo.5000563	The title or abstract is not relevant to our research topic
Indirect laser treatment and anti-VEGF therapy of a retinal angioma, with resolution of a large serous retinal detachment, macular exudates, and macular edema	2010	Semin Ophthalmol	10.3109/08820538.2010.481246	The title or abstract is not relevant to our research topic
Optical coherence tomography evaluation of macular edema after intravitreal triamcinolone acetonide in patients with parafoveal telangiectasis	2006	Eur J Ophthalmol	10.1177/112067210601600508	The title or abstract is not relevant to our research topic
Cauterization of Ozurdex wound for the prevention of scleral leakage in vitrectomized eyes	2018	Eur J Ophthalmol	10.5301/ejo.5001059	The title or abstract is not relevant to our research topic
Conjunctival necrosis following intravitreal injection of triamcinolone acetonide	2005	Cornea	10.1097/01.ico.0000159754.05736.8c	The title or abstract is not relevant to our research topic
Diabetic macular edema	2009	Ophthalmology	10.1016/j.ophtha.2008.12.014	The title or abstract is not relevant to our research topic
The combination of intravitreal bevacizumab and phacoemulsification surgery in patients with cataract and coexisting diabetic macular edema	2009	J Ocul Pharmacol Ther	10.1089/jop.2008.0068	The title or abstract is not relevant to our research topic
Retracted: The Change of Aqueous Humor Cytokine Levels after Anti-VEGF in Diabetic Macular Edema: A Systematic Review and Meta-Analysis	2023	Evid Based Complement Alternat Med	10.1155/2023/9797136	The title or abstract is not relevant to our research topic
Regulatory and Economic Considerations of Retinal Drugs	2016	Dev Ophthalmol	10.1159/000438965	The title or abstract is not relevant to our research topic
Factors associated with the duration of action of dexamethasone intravitreal implants in diabetic macular edema patients	2019	Sci Rep	10.1038/s41598-019-56143-1	The title or abstract is not relevant to our research topic
Split Ozurdex implant: a caution	2013	Can J Ophthalmol	10.1016/j.jcjo.2012.03.033	The title or abstract is not relevant to our research topic
The Fundus Structural and Functional Predictions of DME Patients After Anti-VEGF Treatments	2022	Front Endocrinol (Lausanne)	10.3389/fendo.2022.865211	The title or abstract is not relevant to our research topic
Dexamethasone implant as an effective treatment option for macular edema in Irvine-Gass syndrome	2016	J Cataract Refract Surg	10.1016/j.jcrs.2016.02.031	The title or abstract is not relevant to our research topic
MACULAR SENSITIVITY CHANGE AFTER COMPLEMENTARY LASER THERAPY AFTER RANIBIZUMAB INTRAVITREAL INJECTION IN BRANCH RETINAL VEIN OCCLUSION	2023	Retina	10.1097/IAE.0000000000003749	The title or abstract is not relevant to our research topic
Bilateral effect of unilateral dexamethasone intravitreal implant in a case of noninfectious uveitic macular edema and vitritis	2015	Retin Cases Brief Rep	10.1097/ICB.0000000000000122	The title or abstract is not relevant to our research topic
The Effect of Adalimumab in Korean Patients with Refractory Noninfectious Uveitis	2021	Yonsei Med J	10.3349/ymj.2021.62.2.177	The title or abstract is not relevant to our research topic
Action on diabetic macular oedema: achieving optimal patient management in treating visual impairment due to diabetic eye disease	2017	Eye (Lond)	10.1038/eye.2017.53	The title or abstract is not relevant to our research topic
INTRAOCULAR DEXAMETHASONE IMPLANT POSITION IN SITU AND OCULAR HYPERTENSION	2018	Retina	10.1097/IAE.0000000000001883	The title or abstract is not relevant to our research topic
Branch retinal vein occlusion secondary to hormone replacement therapy in a transgender woman	2023	J Fr Ophtalmol	10.1016/j.jfo.2022.07.024	The title or abstract is not relevant to our research topic
[Intraocular triamcinolone for diffuse diabetic macular edema]	2004	Ophthalmologe	10.1007/s00347-003-0862-7	The title or abstract is not relevant to our research topic
Long-term effect of early intervention with single intravitreal injection of bevacizumab followed by panretinal and macular grid photocoagulation in central retinal vein occlusion (CRVO) with macular edema: a pilot study	2011	Eye (Lond)	10.1038/eye.2010.225	The title or abstract is not relevant to our research topic
DIABETIC MACULAR EDEMA AND CATARACT SURGERY: Phacoemulsification Combined With Dexamethasone Intravitreal Implant Compared With Standard Phacoemulsification	2021	Retina	10.1097/IAE.0000000000002974	The title or abstract is not relevant to our research topic
Short-term complications of intravitreal injection of triamcinolone acetonide	2008	Retina	10.1097/IAE.0b013e3181593e38	The title or abstract is not relevant to our research topic
Antivascular endothelial growth factors for inflammatory chorioretinal disorders	2010	Dev Ophthalmol	10.1159/000320011	The title or abstract is not relevant to our research topic
Clinical effectiveness of a new oral curcumin formulation in acute non-infectious uveitic macular edema: a 12-month observational study	2022	Eur Rev Med Pharmacol Sci	10.26355/eurrev_202201_27746	The title or abstract is not relevant to our research topic
UVEITIS TREATED WITH DEXAMETHASONE IMPLANT	2021	Retina	10.1097/IAE.0000000000002901	The title or abstract is not relevant to our research topic
Comparison of Ranibizumab 0.5 mg Versus 1.0 mg for the Treatment of Patients With Clinically Significant Diabetic Macular Edema: A Randomized, Clinical Trial	2016	Ophthalmic Surg Lasers Imaging Retina	10.3928/23258160-20160601-05	The title or abstract is not relevant to our research topic
The Intersection of Diabetes Mellitus and Cataract Surgery: Current State of Management	2018	Ophthalmol Retina	10.1016/j.oret.2017.11.007	The title or abstract is not relevant to our research topic
Reply	2019	Retina	10.1097/IAE.0000000000002524	The title or abstract is not relevant to our research topic
Comments on Letter to the Editor "Unilateral intravitreal dexamethazone implant for bilateral retinitis pigmentosa-related macular edema"	2013	Graefes Arch Clin Exp Ophthalmol	10.1007/s00417-013-2448-7	The title or abstract is not relevant to our research topic
Use of intravitreal dexamethasone implant in patients with cataract and macular edema undergoing phacoemulsification	2015	Eur J Ophthalmol	10.5301/ejo.5000523	The title or abstract is not relevant to our research topic
[Macular Edema in Uveitis - Steroids or VEGF Inhibitors?]	2018	Klin Monbl Augenheilkd	10.1055/s-0043-110013	The title or abstract is not relevant to our research topic
Progress of Diabetic Macular Edema after Loading Injection of Anti-Vascular Endothelial Growth Factor Agents in Real-World Cases	2022	Medicina (Kaunas)	10.3390/medicina58101318	The title or abstract is not relevant to our research topic
The role of aflibercept in the management of diabetic macular edema	2015	Drug Des Devel Ther	10.2147/DDDT.S62778	The title or abstract is not relevant to our research topic
Intraocular concentrations of growth factors and cytokines in retinal vein occlusion and the effect of therapy with bevacizumab	2009	Invest Ophthalmol Vis Sci	10.1167/iovs.08-2510	The title or abstract is not relevant to our research topic
A Masquerade Case: Choroidal Hemangioma Misdiagnosed As Central Serous Retinopathy	2023	Int Med Case Rep J	10.2147/IMCRJ.S398844	The title or abstract is not relevant to our research topic
Circumscribed Choroidal Hemangioma	2015	J Ophthalmic Vis Res	10.4103/2008-322X.170353	The title or abstract is not relevant to our research topic
A Review of Local Therapy for the Management of Cystoid Macular Edema in Uveitis	2021	Asia Pac J Ophthalmol (Phila)	10.1097/APO.0000000000000352	The title or abstract is not relevant to our research topic
Ocular Toxocariasis: Clinical Features and Long-term Visual Outcomes in Adult Patients	2016	Am J Ophthalmol	10.1016/j.ajo.2016.03.050	The title or abstract is not relevant to our research topic
Short-term effects of intravitreal ranibizumab therapy on diabetic macular edema	2017	BMC Ophthalmol	10.1186/s12886-017-0420-8	The title or abstract is not relevant to our research topic
Clinical effects and safety of treating diabetic macular edema with intravitreal injection of ranibizumab combined with retinal photocoagulation	2016	Ther Clin Risk Manag	10.2147/TCRM.S99224	The title or abstract is not relevant to our research topic
Therapeutic Response After Immunosuppressive Drug Prescription in Non-infectious Uveitis: A Survival Analysis	2023	Ophthalmol Ther	10.1007/s40123-022-00587-8	The title or abstract is not relevant to our research topic
Visual outcome after intravitreal bevacizumab depends on the optical coherence tomographic patterns of patients with diffuse diabetic macular edema	2013	Retina	10.1097/IAE.0b013e31826b6763	The title or abstract is not relevant to our research topic
Intravitreal triamcinolone acetonide for macular edema associated with diabetic retinopathy and venous occlusive disease: it's time for clinical trials	2005	Arch Ophthalmol	10.1001/archopht.123.2.258	The title or abstract is not relevant to our research topic
Paracentesis before intravitreal injection of bevacizumab	2008	Can J Ophthalmol	10.3129/i08-033	The title or abstract is not relevant to our research topic
Retinal vasculopathy associated with mixed connective tissue disease	2010	Ocul Immunol Inflamm	10.3109/09273940903402629	The title or abstract is not relevant to our research topic
Inadvertent Subconjunctival Injection of a Fluocinolone Acetonide Implant	2019	JAMA Ophthalmol	10.1001/jamaophthalmol.2018.4149	The title or abstract is not relevant to our research topic
Ranibizumab-induced retinal reperfusion and regression of neovascularization in diabetic retinopathy: An angiographic illustration	2018	Am J Ophthalmol Case Rep	10.1016/j.ajoc.2018.01.006	The title or abstract is not relevant to our research topic
Intravitreal Corticosteroid Implantation in Diabetic Macular Edema: Updated European Consensus Guidance on Monitoring and Managing Intraocular Pressure	2022	Ophthalmol Ther	10.1007/s40123-021-00427-1	The title or abstract is not relevant to our research topic
Retinal sensitivity improvement after intravitreal triamcinolone acetonide injection for macular edema secondary to branch retinal vein occlusion	2013	Indian J Ophthalmol	10.4103/0301-4738.105048	The title or abstract is not relevant to our research topic
Diabetic macular edema: classification, medical and laser therapy	2003	Semin Ophthalmol	10.1080/08820530390895262	The title or abstract is not relevant to our research topic
Short-term outcomes in patients with center-involving diabetic macular edema after a single dose of intravitreal bevacizumab	2022	Int J Retina Vitreous	10.1186/s40942-022-00430-z	The title or abstract is not relevant to our research topic
EFFICACY AND SAFETY OF DEXAMETHASONE INTRAVITREAL IMPLANT FOR PERSISTENT UVEITIC CYSTOID MACULAR EDEMA	2015	Retina	10.1097/IAE.0000000000000515	The title or abstract is not relevant to our research topic
Intravitreal triamcinolone acetonide for acute radiation papillopathy	2006	Retina	10.1097/00006982-200605000-00007	The title or abstract is not relevant to our research topic
Severe steroid-induced glaucoma following intravitreal injection of triamcinolone acetonide	2006	Am J Ophthalmol	10.1016/j.ajo.2005.10.004	The title or abstract is not relevant to our research topic
Bilateral cystoid macular edema with giant retinal achromic patch in a patient with tuberous sclerosis	2014	Ophthalmic Surg Lasers Imaging Retina	10.3928/23258160-20141118-19	The title or abstract is not relevant to our research topic
Comparison of intravitreal ranibizumab, aflibercept and bevacizumab therapies in diabetic macular edema with serous retinal detachment	2023	Eur J Ophthalmol	10.1177/11206721221144797	The title or abstract is not relevant to our research topic
Improvement of diabetic retinopathy with intravitreal Ranibizumab	2013	Diabetes Res Clin Pract	10.1016/j.diabres.2013.01.006	The title or abstract is not relevant to our research topic
Intravitreal triamcinolone acetonide in Eales' disease: a case report	2005	Eye (Lond)	10.1038/sj.eye.6701612	The title or abstract is not relevant to our research topic
EFFECTS OF INTRAVITREAL RANIBIZUMAB AND BEVACIZUMAB ON THE RETINAL VESSEL SIZE IN DIABETIC MACULAR EDEMA	2018	Retina	10.1097/IAE.0000000000001682	The title or abstract is not relevant to our research topic
Long-term follow-up of patients with birdshot retinochoroidopathy treated with corticosteroid-sparing systemic immunomodulatory therapy	2005	Ophthalmology	10.1016/j.ophtha.2004.12.036	The title or abstract is not relevant to our research topic
Polypoidal choroidal vasculopathy exudation and hemorrhage: results of monthly ranibizumab therapy at one year	2014	Ophthalmologica	10.1159/000354072	The title or abstract is not relevant to our research topic
Ultra-Wide-Field Fluorescein Angiography-Guided Normalization of Ischemic Index Calculation in Eyes With Retinal Vein Occlusion	2018	Invest Ophthalmol Vis Sci	10.1167/iovs.18-23796	The title or abstract is not relevant to our research topic
Wyburn-Mason Syndrome Associated With Cutaneous Reactive Angiomatosis and Central Retinal Vein Occlusion	2015	Ophthalmic Surg Lasers Imaging Retina	10.3928/23258160-20150730-12	The title or abstract is not relevant to our research topic
Anti-inflammatory Pharmacotherapy for the Prevention of Cystoid Macular Edema After Cataract Surgery	2021	Am J Ophthalmol	10.1016/j.ajo.2021.06.009	The title or abstract is not relevant to our research topic
Case Series Investigating the Efficacy and Safety of Bilateral Fluocinolone Acetonide (ILUVIEN(®)) in Patients with Diabetic Macular Edema: 10 Eyes with 12 Months Follow-up	2016	Ophthalmol Ther	10.1007/s40123-016-0049-3	The title or abstract is not relevant to our research topic
Intravitreal triamcinolone for cystoid macular edema related to branch retinal vein occlusion	2006	Ann Ophthalmol (Skokie)	10.1007/BF02697214	The title or abstract is not relevant to our research topic
Intravitreal injection of bevacizumab for cystoid macular edema in retinitis pigmentosa	2007	Acta Ophthalmol Scand	10.1111/j.1600-0420.2006.00872.x	The title or abstract is not relevant to our research topic
Cancer-associated retinopathy preceding the diagnosis of cancer	2018	BMC Ophthalmol	10.1186/s12886-018-0948-2	The title or abstract is not relevant to our research topic
Simultaneous Therapy with Intravitreal Dexamethasone Implant and Bevacizumab for the Treatment of Macular Edema	2016	Med Hypothesis Discov Innov Ophthalmol	PMID: 28289686	Non-comparative studies
New Drugs and New Posterior Delivery Methods in CME	2017	Curr Ophthalmol Rep	10.1007/s40135-017-0134-3	The title or abstract is not relevant to our research topic
Treating Diabetic Macular Oedema (DMO): real world UK clinical outcomes for the 0.19mg Fluocinolone Acetonide intravitreal implant (Iluvien™) at 2 years	2018	BMC Ophthalmol	10.1186/s12886-018-0726-1	The title or abstract is not relevant to our research topic
The effect of unilateral intravitreal bevacizumab (avastin), in the treatment of diffuse bilateral diabetic macular edema: a pilot study	2009	Retina	10.1097/IAE.0b013e318186c64e	The title or abstract is not relevant to our research topic
Cost-Effectiveness of Ranibizumab Versus Aflibercept for Macular Edema Secondary to Branch Retinal Vein Occlusion: A UK Healthcare Perspective	2016	Adv Ther	10.1007/s12325-015-0279-0	The title or abstract is not relevant to our research topic
Transient increase in macular edema following vitrectomy for retinal branch vein occlusion	2009	Int Ophthalmol	10.1007/s10792-007-9173-3	The title or abstract is not relevant to our research topic
Ranibizumab for serous macular detachment in branch retinal vein occlusions	2013	Graefes Arch Clin Exp Ophthalmol	10.1007/s00417-012-2023-7	The title or abstract is not relevant to our research topic
Higher-Order Assessment of OCT in Diabetic Macular Edema from the VISTA Study: Ellipsoid Zone Dynamics and the Retinal Fluid Index	2019	Ophthalmol Retina	10.1016/j.oret.2019.06.010	The title or abstract is not relevant to our research topic
EVALUATION OF MACULAR ISCHEMIA IN EYES WITH BRANCH RETINAL VEIN OCCLUSION: An Optical Coherence Tomography Angiography Study	2018	Retina	10.1097/IAE.0000000000001541	The title or abstract is not relevant to our research topic
No-Touch Removal of Anterior Segment-Migrated Dexamethasone Implant	2015	Retina	10.1097/IAE.0000000000000753	The title or abstract is not relevant to our research topic
Intravitreal bevacizumab (Avastin) as primary treatment for myopic choroidal neovascularization	2007	Eur J Ophthalmol	10.1177/112067210701700422	The title or abstract is not relevant to our research topic
A Rare Cause of Unilateral Central Retinal Vein Occlusion in a Young Patient: Type III Mixed Cryoglobulinemia	2016	Case Rep Ophthalmol Med	10.1155/2016/1949362	The title or abstract is not relevant to our research topic
Discontinuation and loss to follow-up rates in clinical trials of intravitreal anti-vascular endothelial growth factor injections	2022	Graefes Arch Clin Exp Ophthalmol	10.1007/s00417-021-05246-5	The title or abstract is not relevant to our research topic
Therapeutic effect of cataract surgery with simultaneous intravitreal injection of aflibercept on diabetic macular edema: An observational study	2022	Medicine (Baltimore)	10.1097/MD.0000000000030115	The title or abstract is not relevant to our research topic
Efficacy of intravitreal triamcinolone for macular oedema due to CRVO after anti-androgen therapy for hirsutism in a young monocular female	2007	Br J Ophthalmol	10.1136/bjo.2007.114843	The title or abstract is not relevant to our research topic
Acute and subacute intraocular pressure and macular microvascular structure changes after intravitreal ranibizumab injection in eyes with branch retinal vein occlusion	2023	BMC Ophthalmol	10.1186/s12886-023-02889-2	The title or abstract is not relevant to our research topic
Intravitreal Injection for Diabetic Macular Edema as Adjunctive Therapy for Proliferative Diabetic Retinopathy: A Retrospective Study	2022	Clin Ophthalmol	10.2147/OPTH.S346065	The title or abstract is not relevant to our research topic
Cardiovascular involvement in patients with diabetic macular oedema treated with intravitreal ranibizumab in routine clinical practice	2017	Arch Soc Esp Oftalmol	10.1016/j.oftal.2016.11.007	The title or abstract is not relevant to our research topic
Pars plana vitrectomy with intravitreal triamcinolone: effect on uveitic cystoid macular oedema and treatment limitations	2007	Br J Ophthalmol	10.1136/bjo.2006.101675	The title or abstract is not relevant to our research topic
Macular cytomegalovirus retinitis following dexamethasone intravitreal implant combined with phacoemulsification	2018	Indian J Ophthalmol	10.4103/ijo.IJO_171_18	The title or abstract is not relevant to our research topic
Intravitreal triamcinolone in diabetic retinopathy	2009	Curr Diabetes Rev	10.2174/157339909787314185	The title or abstract is not relevant to our research topic
Aflibercept in diabetic macular edema: evaluating efficacy as a primary and secondary therapeutic option	2016	Eye (Lond)	10.1038/eye.2016.174	The title or abstract is not relevant to our research topic
Glaucoma Drainage Device Erosions in Patients Receiving Anti-Vascular Endothelial Growth Factor Therapy for Diabetic Retinopathy	2022	Clin Ophthalmol	10.2147/OPTH.S386033	The title or abstract is not relevant to our research topic
Suprachoroidal injection of triamcinolone acetonide for management of resistant diabetic macular oedema	2023	J Pak Med Assoc	10.47391/JPMA.2239	The title or abstract is not relevant to our research topic
Vitrectomy for macular edema due to retinal vein occlusion	2019	Clin Ophthalmol	10.2147/OPTH.S203212	The title or abstract is not relevant to our research topic
Twenty-four-Month Outcomes of the Ranibizumab for Edema of the Macula in Diabetes - Protocol 3 with High Dose (READ-3) Study	2016	Ophthalmology	10.1016/j.ophtha.2016.08.040	The title or abstract is not relevant to our research topic
Multiple myeloma with crystal-storing histiocytosis, crystalline podocytopathy, and light chain proximal tubulopathy, revealed by retinal abnormalities: A case report	2018	Medicine (Baltimore)	10.1097/MD.0000000000013638	The title or abstract is not relevant to our research topic
Correlation between optic nerve head circulation and visual function before and after anti-VEGF therapy for central retinal vein occlusion: prospective, interventional case series	2016	BMC Ophthalmol	10.1186/s12886-016-0211-7	The title or abstract is not relevant to our research topic
Significant Correlation between Retinal Venous Tortuosity and Aqueous Vascular Endothelial Growth Factor Concentration in Eyes with Central Retinal Vein Occlusion	2015	PLoS One	10.1371/journal.pone.0134267	The title or abstract is not relevant to our research topic
Factors influencing clinical outcomes in patients with diabetic macular edema treated with intravitreal ranibizumab: comparison between responder and non-responder cases	2019	Sci Rep	10.1038/s41598-019-47241-1	The title or abstract is not relevant to our research topic
Dexamethasone implant in diabetic macular edema in real-life situations	2016	Eye (Lond)	10.1038/eye.2015.246	The title or abstract is not relevant to our research topic
Recent Innovations in Medical and Surgical Retina	2013	Asia Pac J Ophthalmol (Phila)	10.1097/APO.0b013e31829d3dbf	The title or abstract is not relevant to our research topic
Non-responders to bevacizumab (Avastin) therapy of choroidal neovascular lesions	2007	Br J Ophthalmol	10.1136/bjo.2006.113902	The title or abstract is not relevant to our research topic
Follow-up after intravitreal triamcinolone acetonide for diabetic macular edema	2006	Eur J Ophthalmol	10.1177/112067210601600411	The title or abstract is not relevant to our research topic
Progression of diabetic retinopathy severity after treatment with dexamethasone implant: a 24-month cohort study the 'DR-Pro-DEX Study'	2018	Acta Diabetol	10.1007/s00592-018-1117-z	The title or abstract is not relevant to our research topic
Hole-in-one: simple non-surgical technique for the management of anterior chamber migrated Ozurdex(®) implant	2020	GMS Ophthalmol Cases	10.3205/oc000132	The title or abstract is not relevant to our research topic
Evaluation of macular vascular density and foveal avascular zone changes by optical coherence tomography angiography (OCT-A) after intravitreal dexamethasone implant in diabetic macular edema resistant to Anti-VEGF treatment	2022	International Ophthalmology	10.1007/s10792-022-02374-7	Non-comparative studies
Treatment of neovascular age-related macular degeneration with a variable ranibizumab dosing regimen and one-time reduced-fluence photodynamic therapy: the TORPEDO trial at 2 years	2010	Graefes Arch Clin Exp Ophthalmol	10.1007/s00417-009-1256-6	The title or abstract is not relevant to our research topic
Reducing angiographic cystoid macular edema and blood-aqueous barrier disruption after small-incision phacoemulsification and foldable intraocular lens implantation: multicenter prospective randomized comparison of topical diclofenac 0.1% and betamethasone 0.1%	2008	J Cataract Refract Surg	10.1016/j.jcrs.2007.08.030	The title or abstract is not relevant to our research topic
The Effect of Delay in Care among Patients Requiring Intravitreal Injections	2021	Ophthalmol Retina	10.1016/j.oret.2020.12.020	The title or abstract is not relevant to our research topic
[truncated: 812 more rows]
