# Supplementary material for: Efficacy and safety of dexamethasone or triamcinolone in combination with anti-vascular endothelial growth factor therapy for diabetic macular edema: A systematic review and meta-analysis with trial sequential analysis
Source: PLoS One. 2025 Feb 7;20(2):e0318373. doi: 10.1371/journal.pone.0318373 (PMC11805578; doi:10.1371/journal.pone.0318373)
Supplement: S2 Data — (XLSX) [file pone.0318373.s005.xlsx]

## Sheet: Dexamethasone
Best-corrected visual acuity
		Intervention group			Control group
Article	Published Year	Sample size	Mean	SD	Sample size	Mean	SD
DOI: 10.1001/jamaophthalmol.2017.4914	2018	63	-0.054	0.196	64	-0.06	0.142
DOI: 10.1007/s00592-021-01824-5	2022	29	-0.135	0.069	16	-0.118	0.069
DOI: 10.1007/s00592-021-01824-5	2022	23	-0.037	0.107	34	-0.086	0.051
DOI: 10.1038/s41433-020-0949-2	2021	34	-0.13	0.041	34	-0.044	0.019
DOI: 10.1159/000489345	2019	15	-0.218	0.004	15	-0.254	0.048
DOI: 10.1097/IAE.0000000000000533	2015	16	-0.108	0.214	17	-0.098	0.246
DOI: 10.1016/j.jfo.2023.04.001	2023	40	-0.13	0.23	41	-0.01	0.17
Central subfield thickness
		Intervention group			Control group
Article	Published Year	Sample size	Mean	SD	Sample size	Mean	SD
DOI: 10.1001/jamaophthalmol.2017.4914	2018	63	-110	86	64	-62	97
DOI: 10.1097/IAE.0000000000000533	2015	16	-45	107	17	-30	100
Central macular thickness
		Intervention group			Control group
Article	Published Year	Sample size	Mean	SD	Sample size	Mean	SD
DOI: 10.1159/000489345	2019	15	-150	7	15	-123	16
DOI: 10.1016/j.jfo.2023.04.001	2023	40	-109.88	156.25	41	-43	113.67
Incidence of increased intraocular pressure
		Intervention group		Control group
Article	Published Year	Events	Total	Events	Total
DOI: 10.1001/jamaophthalmol.2017.4914	2018	19	65	0	64
DOI: 10.1159/000489345	2019	5	15	0	15
DOI: 10.1097/IAE.0000000000000533	2015	6	21	1	19
DOI: 10.1007/s10792-024-02963-8	2024	8	39	1	43
DOI: 10.1080/02713683.2023.2168013	2023	13	34	6	34
DOI: 10.1016/j.jfo.2020.08.033	2021	3	35	0	30

## Sheet: Triamcinolone
Best-corrected visual acuity
		Intervention group			Control group
Article	Published Year	Sample size	Mean	SD	Sample size	Mean	SD
DOI: 10.1007/s10792-017-0496-4	2018	41	-0.09	0.16	41	-0.13	0.17
PMID: 23943683	2013	37	-0.19	0.056	41	-0.28	0.051
DOI: 10.1097/IAE.0b013e31822f55de	2012	36	-0.09	0.33	39	-0.1	0.37
DOI: 10.1007/s00417-007-0688-0	2008	37	-0.21	0.19	41	0.18	0.26
DOI: 10.1177/112067210801800614	2008	41	-0.097	0.2	42	0.0048	0.18
DOI: 10.4103/2008-322X.150818	2014	11	-0.05	0.26	8	-0.04	0.49
DOI: 10.1186/s12886-023-02790-y	2023	26	-0.37	0.09	32	-0.2	0.07
Central macular thickness
		Intervention group			Control group
Article	Published Year	Sample size	Mean	SD	Sample size	Mean	SD
DOI: 10.1007/s10792-017-0496-4	2018	41	-99	110	41	-102	108
PMID: 23943683	2013	37	-57	38.52	41	-91	35.969
DOI: 10.1097/IAE.0b013e31822f55de	2012	36	-2	161	39	-24	137
DOI: 10.1007/s00417-007-0688-0	2008	37	-92.1	125.3	41	-95.7	172.5
DOI: 10.1177/112067210801800614	2008	41	-98	79	42	-27	87
DOI: 10.4103/2008-322X.150818	2014	11	96	147	8	-62	151
DOI: 10.53350/pjmhs22166301	2022	20	-113	10	20	-83	10
Intraocular pressure
		Intervention group			Control group
Article	Published Year	Sample size	Mean	SD	Sample size	Mean	SD
DOI: 10.1186/s12886-023-02790-y	2023	26	0.8	0.8	32	0.6	0.6
DOI: 10.1016/j.oret.2020.08.007	2021	30	1.3	3.63	33	0.3	4.02
Ocular hypertension incidence
		Intervention group		Control group
Article	Published Year	Events	Total	Events	Total
DOI: 10.1097/IAE.0b013e31822f55de	2012	12	36	0	39
DOI: 10.1159/000331935	2012	3	36	0	38
DOI: 10.2147/OPTH.S22103	2011	1	30	0	30
DOI: 10.1007/s00417-007-0688-0	2008	3	37	0	41
DOI: 10.1016/j.oret.2020.08.007	2021	1	36	0	35
DOI: 10.4103/tjo.tjo_31_20	2021	3	23	0	20
